# Supplementary material for: The genome and antigen proteome analysis of Spiroplasma mirum
Source: Front Microbiol. 2022 Nov 2;13:996938. doi: 10.3389/fmicb.2022.996938 (PMC9666726; doi:10.3389/fmicb.2022.996938)
Supplement: Supplementary file 1 [file Data_Sheet_1.XLS]

## Sheet: Table S1
Table.S1 Specific genes of S. mirum genome
gene_Locus	Pr Length	gene	product
SMM_0079	57		hypothetical protein
SMM_0085	67		hypothetical protein
SMM_0086	66		truncated 6-phospho-beta-glucosidase
SMM_0089	73		hypothetical protein
SMM_0129	76		hypothetical protein
SMM_0130	197		hypothetical protein
SMM_0203	75		hypothetical protein
SMM_0205	88		hypothetical protein
SMM_0206	41		hypothetical protein
SMM_0220	64		hypothetical protein
SMM_0258	144		hypothetical protein
SMM_0331	419		Phosphotransferase system fructose-specific component IIB (C-terminal truncated)
SMM_0332	139		aminotransferase
SMM_0333	97		hypothetical protein
SMM_0347	31		hypothetical protein
SMM_0348	94		hypothetical protein
SMM_0349	171		conserved hypothetical protein
SMM_0350	118		hypothetical protein
SMM_0351	69		hypothetical protein
SMM_0352	304		conserved hypothetical protein
SMM_0353	196		conserved hypothetical protein
SMM_0354	133		hypothetical protein
SMM_0355	78		transposase
SMM_0356	221		transposase of IS30 family N-terminal truncated protein
SMM_0358	126		hypothetical protein
SMM_0365	87		hypothetical protein
SMM_0384	411		putative transmembrane protein
SMM_0385	71		hypothetical protein
SMM_0386	90		hypothetical protein
SMM_0396	61		hypothetical protein
SMM_0411	136		hypothetical protein
SMM_0444	75		hypothetical protein
SMM_0469	105		hypothetical protein
SMM_0470	128		hypothetical protein
SMM_0471	53		hypothetical protein
SMM_0472	136		hypothetical protein
SMM_0474	165		hypothetical protein
SMM_0475	175		hypothetical protein
SMM_0498	236		truncated drug/sodium antiporter extrusion transmembrane protein
SMM_0515	63		hypothetical protein
SMM_0537	182		hypothetical protein
SMM_0538	66		hypothetical protein
SMM_0539	150		transposase of IS30 family protein
SMM_0540	536		conserved hypothetical protein
SMM_0541	319		verocytotoxin 1
SMM_0542	114		putative lipoprotein
SMM_0543	315		conserved hypothetical protein
SMM_0544	94		hypothetical protein
SMM_0551	59		hypothetical protein
SMM_0554	243		hypothetical protein
SMM_0556	210		hypothetical protein
SMM_0576	326		transposase of IS30 family protein
SMM_0577	138		hypothetical protein
SMM_0578	486		P58
SMM_0579	100		P12
SMM_0580	462		P54
SMM_0581	1060		P123
SMM_0582	121		hypothetical protein
SMM_0583	153		p18
SMM_0584	362		conserved hypothetical protein
SMM_0585	190		hypothetical protein
SMM_0586	294		conserved hypothetical protein
SMM_0587	404		conserved hypothetical protein
SMM_0588	173		hypothetical protein
SMM_0589	91		hypothetical protein
SMM_0590	77		hypothetical protein
SMM_0591	75		hypothetical protein
SMM_0592	230		putative conserved prophage recombination protein
SMM_0593	216		hypothetical protein
SMM_0594	129		putative single-strand binding protein SSB
SMM_0595	80		hypothetical protein
SMM_0596	93		hypothetical protein
SMM_0598	59		hypothetical protein
SMM_0606	72		truncated helicase
SMM_0625	54		hypothetical protein
SMM_0685	107		hypothetical protein
SMM_0686	62		hypothetical protein
SMM_0713	91		hypothetical protein
SMM_0727	513		hypothetical protein
SMM_0736	77		hypothetical protein
SMM_0797	148		hypothetical protein
SMM_0844	33		hypothetical protein
SMM_0853	113		truncated phosphosugar-binding transcriptional regulator
SMM_0868	40		hypothetical protein
SMM_0872	61		hypothetical protein
SMM_0892	106		hypothetical protein
SMM_0893	150		hypothetical protein
SMM_0949	85		hypothetical protein
SMM_0989	74		hypothetical protein
SMM_1003	96		hypothetical protein
SMM_1004	78		hypothetical protein
SMM_1005	84		hypothetical protein
SMM_1077	111		hypothetical protein
SMM_1083	149		conserved hypothetical protein
SMM_1085	60		hypothetical protein
SMM_1087	44		hypothetical protein
SMM_1115	88		hypothetical protein
SMM_1134	105		hypothetical protein
SMM_1155	63		hypothetical protein
SMM_1195	122		hypothetical protein
SMM_1196	49		hypothetical protein
SMM_1197	54		hypothetical protein
SMM_1198	73		hypothetical protein
SMM_1203	184		hypothetical protein
SMM_1204	75		hypothetical protein
SMM_1205	165		hypothetical protein
SMM_1206	108		hypothetical protein
SMM_1207	65		hypothetical protein

## Sheet: Table S2
Table.S2 DNA repair system
	S. eriocheiris	S. mirum	Protein
Nucleotide excision repair
uvrA	SPE_1055	SMM_1011	excinuclease ABC subunit A
uvrB	SPE_1068	SMM_1023	excinuclease ABC subunit B
urvC	SPE_0712,SPE_0713	SMM_0678,SMM_0679	truncated excinuclease ABC subunit C
uvrD	SPE_0321	SMM_0308	putative ATP-dependent DNA helicase
polA	SPE_1220	SMM_1177	DNA polymerase I
	SPE_1119	SMM_1074	DNA ligase
Base excision repair
ung	SPE_1188	SMM_1140	uracil-DNA glycosylase
mutM	SPE_1217	SMM_1173	formamidopyrimidine-DNA glycosylase
	SPE_0219,SPE_1225	SMM_0195	3-methyladenine DNA glycosylase
nfo	SPE_0663	SMM_0639	putative endonuclease IV
Recombinational repair
recA	SPE_0943	SMM_0896	recombinase A
ruvA	SPE_0498		holliday junction DNA helicase RuvA
ruvB	SPE_0499		Holliday junction DNA helicase RuvB
recR	SPE_0008		putative DNA replication and repair protein RecR
recD	SPE_0683	SMM_0655	putative exodeoxyribonuclease V alpha subunit
recO	SPE_0861		DNA repair/recombination protein
recU	SPE_0957		recombination protein U

## Sheet: Table S3
Table.S3 Regulatory proteins
Prosite	Domain	S. eriocheiris	S. mirum
PS00041	Bacterial regulatory proteins, araC family signature	SPE_0209	SMM_0183; SMM_1090
PS00356	LacI-type HTH domain signature	SPE_1209	SMM_1165
PS00894	DeoR-type HTH domain signature	SPE_0481
PS50943	Cro/C1-type HTH domain profile	SPE_0150; SPE_0330	SMM_0125
PS50949	GntR-type HTH domain profile	SPE_0238; SPE_0640	SMM_0224
PS50956	AsnC-type HTH domain profile	SPE_1144
PS50995	MarR-type HTH domain profile	SPE_0145; SPE_0705
PS51000	DeoR-type HTH domain profile	SPE_0481; SPE_1174	SMM_0455; SMM_1121
PS51071	RpiR-type HTH domain profile	SPE_0015; SPE_0325; SPE_0326; SPE_0368; SPE_0515; SPE_0709; SPE_0889; SPE_0980; SPE_1017; SPE_1086; SPE_1209	SMM_0312; SMM_0313; SMM_0506; SMM_0969; SMM_1040; SMM_1165
PS51118	HxlR-type HTH domain profile	SPE_1206	SMM_1162
PS00715	Sigma-70 factors family signature 1	SPE_0858	SMM_0816
S. eriocheiris specific regulator
Locus	product
SPE_0015	putative phosphosugar-binding transcriptional regulator
SPE_0640	putative transcriptional regulator
SPE_0889	putative phosphosugar-binding transcriptional regulator
SPE_0980	putative transcriptional regulator
SPE_1144	AsnC family transcriptional regulator

## Sheet: Table S4
Table.S4 Orthologs among mollicutes genomes*
Locus	Pr Length	gene	product	Cog	acl	maa	mat	pal	mga	mge	mhp	spe	upa	uue	uur	mmo	mmy	ayw	pml	mhy	msy	mpu	mpn	mpe	mfl	mhj	poy	mcp
SMM_0001	450	dnaA	chromosomal replication initiator protein DnaA	COG0593	ACL_0001	MAG_0010	MARTH_orf001	PAa_0001	MGA_0622	MG_469	MHP7448_0001	SPE_0001	UPA3_0001	UUR10_0001	UU001	MMOB0010	MSC_0001	AYWB_001	ATP_00193	mhp001	MS53_0001	MYPU_0010	MPN686	MYPE10	Mfl001	MHJ_0001	PAM_001	MCAP_0001
SMM_0003	640	gyrB	DNA gyrase subunit B	COG0187	ACL_0006	MAG_7370	MARTH_orf800	PAa_0213	MGA_0616	MG_003	MHP7448_0109	SPE_0003	UPA3_0080	UUR10_0087	UU081	MMOB1010	MSC_0006	AYWB_255	ATP_00195	mhp270	MS53_0684	MYPU_7390	MPN003	MYPE30	Mfl006	MHJ_0106	PAM_498	MCAP_0041
SMM_0004	825	gyrA	DNA gyrase subunit A	COG0188	ACL_0007	MAG_5630	MARTH_orf662	PAa_0214	MGA_0612	MG_004	MHP7448_0528	SPE_0004	UPA3_0081	UUR10_0088	UU082	MMOB4940	MSC_0007	AYWB_254	ATP_00196	mhp545	MS53_0317	MYPU_1470	MPN004	MYPE40	Mfl007	MHJ_0529	PAM_499	MCAP_0040
SMM_0005	422	sarS	seryl-tRNA synthetase	COG0172	ACL_0009	MAG_0560	MARTH_orf851	PAa_0596	MGA_0608	MG_005	MHP7448_0251	SPE_0005	UPA3_0109	UUR10_0114	UU106	MMOB0920	MSC_0066	AYWB_632	ATP_00132	mhp128	MS53_0591	MYPU_0340	MPN005	MYPE4060	Mfl017	MHJ_0243	PAM_083	MCAP_0839
SMM_0009	215		Thymidylate kinase	COG0125	ACL_0127	MAG_6850	MARTH_orf161	PAa_0169	MGA_0606	MG_006	MHP7448_0259	SPE_0009	UPA3_0020	UUR10_0020	UU020	MMOB0760	MSC_0046	AYWB_492	ATP_00373	mhp120	MS53_0052	MYPU_0520	MPN006	MYPE8140	Mfl676	MHJ_0251	PAM_230	MCAP_0010
SMM_0013	692	ftsH	putative cell division protein FtsH	COG0465	ACL_1386	MAG_7450	MARTH_orf856	PAa_0488	MGA_0659	MG_457	MHP7448_0206	SPE_0013	UPA3_0108	UUR10_0113	UU105	MMOB5400	MSC_0039	AYWB_591	ATP_00034	mhp175	MS53_0614	MYPU_7790	MPN671	MYPE10250	Mfl672	MHJ_0202	PAM_130	MCAP_0017
SMM_0029	500	karS	lysyl-tRNA synthetase	COG1190	ACL_1388	MAG_6210	MARTH_orf860	PAa_0536	MGA_0753	MG_136	MHP7448_0207	SPE_0038	UPA3_0061	UUR10_0069	UU062	MMOB0440	MSC_0069	AYWB_128	ATP_00096	mhp174	MS53_0611	MYPU_4020	MPN277	MYPE8420	Mfl030	MHJ_0203	PAM_589	MCAP_0836
SMM_0045	194	thk	thymidine kinase	COG1435	ACL_0058	MAG_7010	MARTH_orf165	PAa_0713	MGA_0502	MG_034	MHP7448_0608	SPE_0063	UPA3_0634	UUR10_0699	UU594	MMOB6150	MSC_0149	AYWB_605	ATP_00140	mhp627	MS53_0521	MYPU_1450	MPN044	MYPE10320	Mfl635	MHJ_0610	PAM_104	MCAP_0143
SMM_0048	358		peptide chain release factor 1	COG0216	ACL_0201	MAG_7350	MARTH_orf295	PAa_0147	MGA_0863	MG_258	MHP7448_0139	SPE_0066	UPA3_0003	UUR10_0003	UU003	MMOB1900	MSC_0150	AYWB_008	ATP_00175	mhp243	MS53_0183	MYPU_1050	MPN361	MYPE650	Mfl634	MHJ_0135	PAM_014	MCAP_0144
SMM_0060	1296	rpoB	DNA-directed RNA polymerase subunit beta	COG0085	ACL_0171	MAG_6120	MARTH_orf212	PAa_0665	MGA_1000	MG_341	MHP7448_0617	SPE_0081	UPA3_0194	UUR10_0178	UU187	MMOB2810	MSC_1008	AYWB_461	ATP_00390	mhp636	MS53_0485	MYPU_5460	MPN516	MYPE790	Mfl598	MHJ_0618	PAM_260	MCAP_0070
SMM_0061	1251	rpoC	DNA-directed RNA polymerase subunit beta'	COG0086	ACL_0172	MAG_6110	MARTH_orf213	PAa_0664	MGA_1005	MG_340	MHP7448_0616	SPE_0082	UPA3_0195	UUR10_0179	UU188	MMOB2820	MSC_1009	AYWB_460	ATP_00391	mhp635	MS53_0484	MYPU_5450	MPN515	MYPE800	Mfl597	MHJ_0617	PAM_261	MCAP_0071
SMM_0062	139		30S ribosomal protein S12	COG0048	ACL_0185	MAG_5940	MARTH_orf315	PAa_0663	MGA_0262	MG_087	MHP7448_0077	SPE_0083	UPA3_0562	UUR10_0614	UU525	MMOB3690	MSC_0157	AYWB_459	ATP_00392	mhp085	MS53_0049	MYPU_4300	MPN225	MYPE290	Mfl624	MHJ_0073	PAM_262	MCAP_0151
SMM_0063	155		30S ribosomal protein S7	COG0049	ACL_0186	MAG_5930	MARTH_orf313	PAa_0662	MGA_0261	MG_088	MHP7448_0076	SPE_0084	UPA3_0561	UUR10_0613	UU524	MMOB3680	MSC_0158	AYWB_458	ATP_00393	mhp084	MS53_0048	MYPU_4290	MPN226	MYPE300	Mfl623	MHJ_0072	PAM_263	MCAP_0152
SMM_0064	694	efg	translation elongation factor G	COG0480	ACL_0187	MAG_5920	MARTH_orf312	PAa_0661	MGA_0260	MG_089	MHP7448_0075	SPE_0085	UPA3_0560	UUR10_0612	UU523	MMOB3670	MSC_0159	AYWB_457	ATP_00394	mhp083	MS53_0047	MYPU_4280	MPN227	MYPE310	Mfl622	MHJ_0071	PAM_264	MCAP_0153
SMM_0065	394	tuf	translation elongation factor Tu	COG0050	ACL_0188	MAG_3200	MARTH_orf525	PAa_0660	MGA_1033	MG_451	MHP7448_0523	SPE_0086	UPA3_0559	UUR10_0611	UU522	MMOB2240	MSC_0160	AYWB_456	ATP_00395	mhp540	MS53_0667	MYPU_4050	MPN665	MYPE320	Mfl621	MHJ_0524	PAM_265	MCAP_0154
SMM_0108	142		tmRNA-binding protein	COG0691	ACL_0406	MAG_7390	MARTH_orf151	PAa_0603	MGA_0102	MG_059	MHP7448_0269	SPE_0131	UPA3_0057	UUR10_0065	UU058	MMOB2640	MSC_0857	AYWB_574	ATP_00328	mhp110	MS53_0480	MYPU_3520	MPN074	MYPE3530	Mfl210	MHJ_0261	PAM_146	MCAP_0096
SMM_0156	339	hrcA	heat-inducible transcription repressor HrcA	COG1420	ACL_0548	MAG_5590	MARTH_orf618	PAa_0557	MGA_1270	MG_205	MHP7448_0010	SPE_0176	UPA3_0439	UUR10_0466	UU421	MMOB1110	MSC_0612	AYWB_059	ATP_00204	mhp010	MS53_0353	MYPU_1420	MPN124	MYPE710	Mfl417	MHJ_0010	PAM_706	MCAP_0367
SMM_0158	600	dnaK	molecular chaperone DnaK	COG0443	ACL_0550	MAG_1460	MARTH_orf781	PAa_0555	MGA_0279	MG_305	MHP7448_0067	SPE_0178	UPA3_0355	UUR10_0346	UU339	MMOB1130	MSC_0610	AYWB_061	ATP_00206	mhp072	MS53_0351	MYPU_2230	MPN434	MYPE9490	Mfl415	MHJ_0063	PAM_704	MCAP_0369
SMM_0187	627	gidA	putative glucose inhibited division protein A	COG0445	ACL_0063	MAG_1740	MARTH_orf789	PAa_0644	MGA_0469	MG_379	MHP7448_0003	SPE_0212	UPA3_0038	UUR10_0043	UU039	MMOB1540	MSC_1017	AYWB_453	ATP_00137	mhp003	MS53_0515	MYPU_2530	MPN557	MYPE1670	Mfl671	MHJ_0003	PAM_268	MCAP_0856
SMM_0201	366		GTP-dependent nucleic acid-binding protein	COG0012	ACL_0705	MAG_3820	MARTH_orf169	PAa_0347	MGA_0500	MG_024	MHP7448_0293	SPE_0225	UPA3_0635	UUR10_0700	UU595	MMOB6020	MSC_0914	AYWB_536	ATP_00251	mhp304	MS53_0663	MYPU_1650	MPN026	MYPE10330	Mfl660	MHJ_0284	PAM_183	MCAP_0805
SMM_0215	487	earS	glutamyl-tRNA synthetase	COG0008	ACL_0139	MAG_5780	MARTH_orf641	PAa_0498	MGA_0594	MG_462	MHP7448_0141	SPE_0231	UPA3_0639	UUR10_0704	UU599	MMOB0050	MSC_0131	AYWB_580	ATP_00334	mhp241	MS53_0100	MYPU_6820	MPN678	MYPE10370	Mfl651	MHJ_0137	PAM_140	MCAP_0130
SMM_0234	189	ptrH	peptidyl-tRNA hydrolase	COG0193	ACL_0019	MAG_7470	MARTH_orf853	PAa_0610	MGA_0506	MG_083	MHP7448_0204	SPE_0252	UPA3_0077	UUR10_0084	UU078	MMOB5410	MSC_0954	AYWB_567	ATP_00223	mhp177	MS53_0616	MYPU_7810	MPN221	MYPE1450	Mfl077	MHJ_0200	PAM_152	MCAP_0105
SMM_0251	666	topA1	DNA topoisomerase IA	COG0550	ACL_0339	MAG_2750	MARTH_orf298	PAa_0634	MGA_0454	MG_122	MHP7448_0283	SPE_0261	UPA3_0630	UUR10_0695	UU590	MMOB0820	MSC_0931	AYWB_442	ATP_00075	mhp097	MS53_0531	MYPU_4710	MPN261	MYPE4140	Mfl654	MHJ_0275	PAM_279	MCAP_0792
SMM_0270	455	dnaB1	replicative DNA helicase	COG0305	ACL_0197	MAG_2380	MARTH_orf690	PAa_0148	MGA_0419	MG_094	MHP7448_0644	SPE_0277	UPA3_0587	UUR10_0641	UU550	MMOB1710	MSC_0956	AYWB_007	ATP_00176	mhp664	MS53_0425	MYPU_5150	MPN232	MYPE2050	Mfl084	MHJ_0644	PAM_013	MCAP_0107
SMM_0278	278		50S ribosomal protein L2	COG0090	ACL_0090	MAG_5430	MARTH_orf440	PAa_0584	MGA_0712	MG_154	MHP7448_0191	SPE_0286	UPA3_0242	UUR10_0229	UU234	MMOB2380	MSC_0742	AYWB_519	ATP_00344	mhp190	MS53_0640	MYPU_5850	MPN168	MYPE10150	Mfl126	MHJ_0187	PAM_203	MCAP_0693
SMM_0279	91		30S ribosomal protein S19	COG0185	ACL_0091	MAG_5420	MARTH_orf439	PAa_0583	MGA_0714	MG_155	MHP7448_0190	SPE_0287	UPA3_0243	UUR10_0230	UU235	MMOB2390	MSC_0741	AYWB_518	ATP_00345	mhp191	MS53_0639	MYPU_5840	MPN169	MYPE10130	Mfl127	MHJ_0186	PAM_204	MCAP_0692
SMM_0281	137		50S ribosomal protein L16	COG0197	ACL_0094	MAG_5390	MARTH_orf435	PAa_0580	MGA_0721	MG_158	MHP7448_0187	SPE_0290	UPA3_0246	UUR10_0233	UU238	MMOB2420	MSC_0738	AYWB_515	ATP_00348	mhp195	MS53_0636	MYPU_5800	MPN172	MYPE10110	Mfl130	MHJ_0183	PAM_207	MCAP_0689
SMM_0283	85		30S ribosomal protein S17	COG0186	ACL_0096	MAG_5380	MARTH_orf433	PAa_0578	MGA_0725	MG_160	MHP7448_0185	SPE_0292	UPA3_0248	UUR10_0235	UU240	MMOB2440	MSC_0736	AYWB_513	ATP_00350	mhp197	MS53_0634	MYPU_5780	MPN174	MYPE10080	Mfl132	MHJ_0181	PAM_209	MCAP_0687
SMM_0284	122		50S ribosomal protein L14	COG0093	ACL_0097	MAG_5370	MARTH_orf432	PAa_0577	MGA_0726	MG_161	MHP7448_0184	SPE_0293	UPA3_0249	UUR10_0236	UU241	MMOB2450	MSC_0735	AYWB_512	ATP_00351	mhp198	MS53_0633	MYPU_5770	MPN175	MYPE10070	Mfl133	MHJ_0180	PAM_210	MCAP_0686
SMM_0286	179		50S ribosomal protein L5	COG0094	ACL_0099	MAG_5350	MARTH_orf430	PAa_0575	MGA_0729	MG_163	MHP7448_0182	SPE_0295	UPA3_0251	UUR10_0238	UU243	MMOB2470	MSC_0732	AYWB_510	ATP_00353	mhp200	MS53_0631	MYPU_5750	MPN177	MYPE10050	Mfl135	MHJ_0178	PAM_212	MCAP_0684
SMM_0288	129		30S ribosomal protein S8	COG0096	ACL_0101	MAG_5330	MARTH_orf428	PAa_0573	MGA_0733	MG_165	MHP7448_0180	SPE_0297	UPA3_0253	UUR10_0240	UU245	MMOB2490	MSC_0731	AYWB_508	ATP_00355	mhp202	MS53_0629	MYPU_5730	MPN179	MYPE10030	Mfl137	MHJ_0176	PAM_214	MCAP_0682
SMM_0289	179		50S ribosomal protein L6	COG0097	ACL_0102	MAG_5320	MARTH_orf426	PAa_0572	MGA_0734	MG_166	MHP7448_0179	SPE_0298	UPA3_0254	UUR10_0241	UU246	MMOB2500	MSC_0730	AYWB_507	ATP_00356	mhp203	MS53_0628	MYPU_5720	MPN180	MYPE10020	Mfl138	MHJ_0175	PAM_215	MCAP_0681
	118		50S ribosomal protein L18	COG0256	ACL_0103	MAG_5310	MARTH_orf425	PAa_0571	MGA_0735	MG_167	MHP7448_0178	SPE_0299	UPA3_0255	UUR10_0242	UU247	MMOB2510	MSC_0729	AYWB_506	ATP_00357	mhp204	MS53_0627	MYPU_5710	MPN181	MYPE10010	Mfl139	MHJ_0174	PAM_216	MCAP_0680
	145		50S ribosomal protein L15	COG0200	ACL_0106	MAG_5290	MARTH_orf422	PAa_0568	MGA_0739	MG_169	MHP7448_0176	SPE_0301	UPA3_0257	UUR10_0244	UU249	MMOB2530	MSC_0727	AYWB_503	ATP_00360	mhp206	MS53_0625	MYPU_5690	MPN183	MYPE9990	Mfl141	MHJ_0172	PAM_219	MCAP_0678
	475	secY	preprotein translocase subunit SecY	COG0201	ACL_0107	MAG_5260	MARTH_orf420	PAa_0567	MGA_0740	MG_170	MHP7448_0175	SPE_0302	UPA3_0258	UUR10_0245	UU250	MMOB2540	MSC_0726	AYWB_502	ATP_00361	mhp207	MS53_0581	MYPU_5680	MPN184	MYPE9980	Mfl142	MHJ_0171	PAM_220	MCAP_0677
	212		putative adenylate kinase	COG0563	ACL_0108	MAG_5250	MARTH_orf418	PAa_0566	MGA_0743	MG_171	MHP7448_0174	SPE_0303	UPA3_0259	UUR10_0246	UU251	MMOB2550	MSC_0725	AYWB_501	ATP_00467	mhp208	MS53_0580	MYPU_5670	MPN185	MYPE9970	Mfl144	MHJ_0170	PAM_221	MCAP_0676
	121		30S ribosomal protein S13	COG0099	ACL_0112	MAG_5220	MARTH_orf414	PAa_0562	MGA_0447	MG_175	MHP7448_0170	SPE_0305	UPA3_0263	UUR10_0250	UU255	MMOB2590	MSC_0723	AYWB_497	ATP_00365	mhp211	MS53_0576	MYPU_5630	MPN189	MYPE9940	Mfl148	MHJ_0166	PAM_225	MCAP_0672
	129		30S ribosomal protein S11	COG0100	ACL_0113	MAG_5210	MARTH_orf412	PAa_0561	MGA_0445	MG_176	MHP7448_0169	SPE_0306	UPA3_0264	UUR10_0251	UU256	MMOB2600	MSC_0722	AYWB_496	ATP_00366	mhp212	MS53_0575	MYPU_5620	MPN190	MYPE9930	Mfl149	MHJ_0165	PAM_226	MCAP_0671
	247		putative methionine aminopeptidase	COG0024	ACL_0109	MAG_5240	MARTH_orf417	PAa_0565	MGA_0745	MG_172	MHP7448_0173	SPE_0309	UPA3_0260	UUR10_0247	UU252	MMOB2560	MSC_0724	AYWB_500	ATP_00362	mhp209	MS53_0579	MYPU_5660	MPN186	MYPE9960	Mfl145	MHJ_0169	PAM_222	MCAP_0675
	734	pcrA	putative ATP-dependent DNA helicase	COG0210	ACL_1351	MAG_2990	MARTH_orf847	PAa_0693	MGA_1313	MG_244	MHP7448_0403	SPE_0321	UPA3_0527	UUR10_0577	UU501	MMOB4890	MSC_0769	AYWB_115	ATP_00434	mhp418	MS53_0544	MYPU_6980	MPN341	MYPE8910	Mfl566	MHJ_0416	PAM_621	MCAP_0717
	455	narS	asparaginyl-tRNA synthetase	COG0017	ACL_1427	MAG_3020	MARTH_orf850	PAa_0026	MGA_1065	MG_113	MHP7448_0401	SPE_0328	UPA3_0381	UUR10_0374	UU365	MMOB5070	MSC_0080	AYWB_671	ATP_00158	mhp416	MS53_0422	MYPU_7710	MPN252	MYPE4040	Mfl480	MHJ_0414	PAM_754	MCAP_0824
	438	engA	GTP-binding protein EngA	COG1160	ACL_0874	MAG_7240	MARTH_orf303	PAa_0780	MGA_0898	MG_329	MHP7448_0070	SPE_0362	UPA3_0399	UUR10_0426	UU383	MMOB4830	MSC_0408	AYWB_481	ATP_00121	mhp075	MS53_0142	MYPU_0880	MPN475	MYPE2290	Mfl199	MHJ_0066	PAM_240	MCAP_0577
	97		50S ribosomal protein L27	COG0211	ACL_0364	MAG_5540	MARTH_orf327	PAa_0592	MGA_1292	MG_234	MHP7448_0132	SPE_0428	UPA3_0217	UUR10_0203	UU210	MMOB3050	MSC_0560	AYWB_627	ATP_00282	mhp249	MS53_0550	MYPU_3290	MPN327	MYPE4440	Mfl439	MHJ_0128	PAM_088	MCAP_0414
	187		inorganic pyrophosphatase	COG0221	ACL_0043	MAG_1940	MARTH_orf269	PAa_0602	MGA_1121	MG_351	MHP7448_0603	SPE_0459	UPA3_0330	UUR10_0320	UU315	MMOB5210	MSC_0404	AYWB_575	ATP_00329	mhp622	MS53_0148	MYPU_4700	MPN528	MYPE4400	Mfl544	MHJ_0605	PAM_145	MCAP_0581
	429		trigger factor	COG0544	ACL_0535	MAG_1540	MARTH_orf857	PAa_0700	MGA_1297	MG_238	MHP7448_0149	SPE_0464	UPA3_0363	UUR10_0354	UU347	MMOB0850	MSC_0453	AYWB_334	ATP_00297	mhp233	MS53_0603	MYPU_2090	MPN331	MYPE6920	Mfl405	MHJ_0145	PAM_449	MCAP_0517
	434	obgE	putative GTPase	COG0536	ACL_0365	MAG_5090	MARTH_orf270	PAa_0591	MGA_0110	MG_384	MHP7448_0041	SPE_0487	UPA3_0480	UUR10_0505	UU461	MMOB4220	MSC_0439	AYWB_626	ATP_00281	mhp043	MS53_0168	MYPU_3530	MPN563	MYPE1930	Mfl522	MHJ_0037	PAM_089	MCAP_0532
	914	aarS	alanyl-tRNA synthetase	COG0013	ACL_0906	MAG_4160	MARTH_orf202	PAa_0509	MGA_0834	MG_292	MHP7448_0201	SPE_0531	UPA3_0385	UUR10_0378	UU369	MMOB4390	MSC_0178	AYWB_416	ATP_00248	mhp180	MS53_0376	MYPU_5570	MPN418	MYPE8540	Mfl613	MHJ_0197	PAM_305	MCAP_0159
	418	harS	histidyl-tRNA synthetase	COG0124	ACL_0824	MAG_4500	MARTH_orf392	PAa_0485	MGA_0947	MG_035	MHP7448_0242	SPE_0573	UPA3_0295	UUR10_0283	UU285	MMOB2730	MSC_0334	AYWB_594	ATP_00270	mhp138	MS53_0437	MYPU_3330	MPN045	MYPE2860	Mfl366	MHJ_0234	PAM_127	MCAP_0324
	581	darS	aspartyl-tRNA synthetase	COG0173	ACL_0823	MAG_4490	MARTH_orf393	PAa_0486	MGA_0948	MG_036	MHP7448_0243	SPE_0574	UPA3_0296	UUR10_0284	UU286	MMOB2740	MSC_0333	AYWB_593	ATP_00271	mhp137	MS53_0436	MYPU_3320	MPN046	MYPE2870	Mfl365	MHJ_0235	PAM_128	MCAP_0323
	158	greA	putative transcription elongation factor GreA	COG0782	ACL_0901	MAG_3850	MARTH_orf206	PAa_0506	MGA_0958	MG_282	MHP7448_0668	SPE_0669	UPA3_0314	UUR10_0303	UU304	MMOB4350	MSC_0296	AYWB_420	ATP_00246	mhp690	MS53_0379	MYPU_5530	MPN401	MYPE3670	Mfl102	MHJ_0667	PAM_302	MCAP_0251
	185		translation elongation factor P	COG0231	ACL_0878	MAG_3080	MARTH_orf281	PAa_0637	MGA_0216	MG_026	MHP7448_0427	SPE_0678	UPA3_0306	UUR10_0295	UU298	MMOB5510	MSC_0451	AYWB_445	ATP_00124	mhp430	MS53_0431	MYPU_5130	MPN029	MYPE1580	Mfl407	MHJ_0425	PAM_276	MCAP_0519
	297		translation elongation factor Ts	COG0264	ACL_1156	MAG_2600	MARTH_orf063	PAa_0518	MGA_0782	MG_433	MHP7448_0056	SPE_0738	UPA3_0545	UUR10_0597	UU514	MMOB1770	MSC_0607	AYWB_553	ATP_00233	mhp059	MS53_0414	MYPU_5320	MPN631	MYPE9580	Mfl560	MHJ_0052	PAM_166	MCAP_0372
	312	rluD	ribosomal large subunit pseudouridylate synthase D	COG0564	ACL_0817	MAG_6750	MARTH_orf515	PAa_0489	MGA_0996	MG_209	MHP7448_0458	SPE_0746	UPA3_0328	UUR10_0318	UU313	MMOB3260	MSC_0583	AYWB_590	ATP_00274	mhp457	MS53_0595	MYPU_2980	MPN292	MYPE1310	Mfl387	MHJ_0455	PAM_131	MCAP_0395
	904		putative isoleucyl-tRNA synthetase	COG0060	ACL_0702	MAG_2200	MARTH_orf589	PAa_0346	MGA_1196	MG_345	MHP7448_0032	SPE_0748	UPA3_0427	UUR10_0454	UU410	MMOB4070	MSC_0585	AYWB_535	ATP_00252	mhp033	MS53_0558	MYPU_6670	MPN520	MYPE8820	Mfl389	MHJ_0028	PAM_184	MCAP_0393
	796		putative phenylalanyl-tRNA synthetase beta subunit	COG0072	ACL_0250	MAG_0690	MARTH_orf177	PAa_0531	MGA_1281	MG_195	MHP7448_0274	SPE_0763	UPA3_0476	UUR10_0501	UU457	MMOB5160	MSC_0595	AYWB_134	ATP_00079	mhp105	MS53_0306	MYPU_3470	MPN106	MYPE9260	Mfl398	MHJ_0266	PAM_598	MCAP_0384
	600	lepA	GTP-binding protein LepA	COG0481	ACL_0676	MAG_4810	MARTH_orf026	PAa_0222	MGA_0312	MG_138	MHP7448_0073	SPE_0778	UPA3_0339	UUR10_0331	UU324	MMOB4030	MSC_0330	AYWB_330	ATP_00289	mhp079	MS53_0489	MYPU_2470	MPN279	MYPE510	Mfl473	MHJ_0069	PAM_445	MCAP_0321
	88		30S ribosomal protein S15	COG0184	ACL_0809	MAG_2290	MARTH_orf369	PAa_0494	MGA_0766	MG_424	MHP7448_0103	SPE_0779	UPA3_0210	UUR10_0195	UU204	MMOB4690	MSC_0347	AYWB_585	ATP_00269	mhp276	MS53_0562	MYPU_3280	MPN622	MYPE3880	Mfl284	MHJ_0100	PAM_136	MCAP_0330
	617	dnaG	putative DNA primase	COG0358	ACL_0945	MAG_2660	MARTH_orf347	PAa_0614	MGA_0013	MG_250	MHP7448_0059	SPE_0859	UPA3_0512	UUR10_0565	UU494	MMOB2910	MSC_0465	AYWB_108	ATP_00305	mhp062	MS53_0453	MYPU_4530	MPN353	MYPE3400	Mfl269	MHJ_0055	PAM_627	MCAP_0504
	456	garS	glycyl-tRNA synthetase	COG0423	ACL_0946	MAG_2670	MARTH_orf348	PAa_0615	MGA_0015	MG_251	MHP7448_0058	SPE_0860	UPA3_0511	UUR10_0564	UU493	MMOB2920	MSC_0464	AYWB_109	ATP_00304	mhp061	MS53_0452	MYPU_4510	MPN354	MYPE3390	Mfl268	MHJ_0054	PAM_626	MCAP_0505
	298		putative GTP-binding protein	COG1159	ACL_0948	MAG_1170	MARTH_orf635	PAa_0616	MGA_0018	MG_387	MHP7448_0156	SPE_0862	UPA3_0509	UUR10_0562	UU491	MMOB3460	MSC_0462	AYWB_110	ATP_00302	mhp226	MS53_0387	MYPU_3800	MPN568	MYPE3370	Mfl266	MHJ_0152	PAM_625	MCAP_0507
	1457	polC	DNA polymerase III alpha subunit	COG2176	ACL_0247	MAG_0650	MARTH_orf732	PAa_0541	MGA_0791	MG_031	MHP7448_0532	SPE_0865	UPA3_0393	UUR10_0420	UU377	MMOB0570	MSC_0355	AYWB_313	ATP_00081	mhp549	MS53_0004	MYPU_6750	MPN034	MYPE9170	Mfl288	MHJ_0533	PAM_465	MCAP_0339
	360	cdsA	putative phosphatidate cytidylyltransferase	COG0575	ACL_1149	MAG_6940	MARTH_orf733	PAa_0515	MGA_0785	MG_437	MHP7448_0533	SPE_0868	UPA3_0541	UUR10_0593	UU511	MMOB0560	MSC_0356	AYWB_550	ATP_00236	mhp550	MS53_0005	MYPU_4740	MPN637	MYPE9540	Mfl286	MHJ_0534	PAM_169	MCAP_0340
	182	frr	ribosome recycling factor	COG0233	ACL_1154	MAG_0470	MARTH_orf052	PAa_0516	MGA_0784	MG_435	MHP7448_0534	SPE_0871	UPA3_0543	UUR10_0595	UU512	MMOB0550	MSC_0600	AYWB_551	ATP_00235	mhp551	MS53_0678	MYPU_2190	MPN636	MYPE9560	Mfl555	MHJ_0535	PAM_168	MCAP_0375
	449	ffh	signal recognition particle GTPase	COG0541	ACL_0349	MAG_5820	MARTH_orf350	PAa_0826	MGA_1143	MG_048	MHP7448_0057	SPE_0873	UPA3_0092	UUR10_0103	UU091	MMOB5270	MSC_0423	AYWB_065	ATP_00073	mhp060	MS53_0021	MYPU_3420	MPN061	MYPE2530	Mfl479	MHJ_0053	PAM_678	MCAP_0549
	197	engB	putative GTP binding protein	COG0218	ACL_0537	MAG_1420	MARTH_orf693	PAa_0143	MGA_0339	MG_335	MHP7448_0449	SPE_0882	UPA3_0274	UUR10_0262	UU266	MMOB3400	MSC_0290	AYWB_011	ATP_00102	mhp448	MS53_0650	MYPU_2390	MPN481	MYPE410	Mfl357	MHJ_0446	PAM_017	MCAP_0245
	557		putative arginyl-tRNA synthetase	COG0018	ACL_0485	MAG_4880	MARTH_orf134	PAa_0540	MGA_0636	MG_378	MHP7448_0012	SPE_0906	UPA3_0288	UUR10_0276	UU278	MMOB1240	MSC_0599	AYWB_316	ATP_00436	mhp012	MS53_0356	MYPU_2430	MPN556	MYPE6120	Mfl554	MHJ_0012	PAM_455	MCAP_0376
	193		conserved hypothetical protein	COG1214	ACL_1356	MAG_3220	MARTH_orf805	PAa_0216	MGA_0995	MG_208	MHP7448_0537	SPE_0916	UPA3_0327	UUR10_0317	UU312	MMOB1310	MSC_0312	AYWB_252	ATP_00199	mhp554	MS53_0014	MYPU_1190	MPN291	MYPE1300	Mfl494	MHJ_0538	PAM_501	MCAP_0267
	340	warS	tryptophanyl-tRNA synthetase	COG0180	ACL_1182	MAG_3430	MARTH_orf703	PAa_0542	MGA_0293	MG_126	MHP7448_0590	SPE_0976	UPA3_0182	UUR10_0166	UU175	MMOB5010	MSC_0358	AYWB_312	ATP_00092	mhp609	MS53_0169	MYPU_7450	MPN265	MYPE4580	Mfl192	MHJ_0590	PAM_466	MCAP_0342
	396	ackA	acetate kinase	COG0282	ACL_0496	MAG_1400	MARTH_orf686	PAa_0121	MGA_0169	MG_357	MHP7448_0508	SPE_0983	UPA3_0502	UUR10_0541	UU484	MMOB1690	MSC_0270	AYWB_560	ATP_00319	mhp505	MS53_0652	MYPU_2380	MPN533	MYPE5700	Mfl044	MHJ_0505	PAM_159	MCAP_0230
	617		translation initiation factor IF-2	COG0532	ACL_0320	MAG_6970	MARTH_orf787	PAa_0608	MGA_0821	MG_142	MHP7448_0584	SPE_1019	UPA3_0335	UUR10_0326	UU320	MMOB1520	MSC_0349	AYWB_570	ATP_00315	mhp601	MS53_0686	MYPU_2050	MPN155	MYPE1110	Mfl295	MHJ_0585	PAM_150	MCAP_0333
	292		putative GTPase	COG1161	ACL_0337	MAG_0870	MARTH_orf365	PAa_0635	MGA_0433	MG_442	MHP7448_0087	SPE_1041	UPA3_0632	UUR10_0697	UU592	MMOB1190	MSC_0429	AYWB_443	ATP_00076	mhp294	MS53_0664	MYPU_3060	MPN656	MYPE530	Mfl538	MHJ_0083	PAM_278	MCAP_0543
	117		50S ribosomal protein L19	COG0335	ACL_1187	MAG_6270	MARTH_orf247	PAa_0547	MGA_0438	MG_444	MHP7448_0284	SPE_1043	UPA3_0605	UUR10_0663	UU566	MMOB4280	MSC_0428	AYWB_308	ATP_00440	mhp096	MS53_0012	MYPU_4670	MPN658	MYPE1030	Mfl539	MHJ_0276	PAM_470	MCAP_0544
	258		triosephosphate isomerase	COG0149	ACL_1206	MAG_5140	MARTH_orf397	PAa_0514	MGA_0357	MG_431	MHP7448_0102	SPE_1058	UPA3_0188	UUR10_0172	UU181	MMOB4190	MSC_0823	AYWB_549	ATP_00166	mhp277	MS53_0486	MYPU_4580	MPN629	MYPE3730	Mfl504	MHJ_0099	PAM_170	MCAP_0750
	412	yarS	tyrosyl-tRNA synthetase	COG0162	ACL_1185	MAG_7300	MARTH_orf329	PAa_0546	MGA_1144	MG_455	MHP7448_0063	SPE_1092	UPA3_0123	UUR10_0132	UU117	MMOB5470	MSC_0686	AYWB_309	ATP_00114	mhp066	MS53_0622	MYPU_4850	MPN669	MYPE7960	Mfl587	MHJ_0059	PAM_469	MCAP_0639
	474	parS	prolyl-tRNA synthetase	COG0442	ACL_0296	MAG_1190	MARTH_orf031	PAa_0678	MGA_1022	MG_283	MHP7448_0385	SPE_1107	UPA3_0471	UUR10_0487	UU452	MMOB1440	MSC_0327	AYWB_475	ATP_00435	mhp397	MS53_0492	MYPU_1830	MPN402	MYPE8010	Mfl476	MHJ_0381	PAM_246	MCAP_0318
	665		DNA ligase	COG0272	ACL_1348	MAG_2820	MARTH_orf373	PAa_0770	MGA_0569	MG_254	MHP7448_0266	SPE_1119	UPA3_0127	UUR10_0136	UU121	MMOB1950	MSC_0764	AYWB_321	ATP_00275	mhp113	MS53_0567	MYPU_3890	MPN357	MYPE1840	Mfl160	MHJ_0258	PAM_438	MCAP_0712
	409		putative cysteine desulfurase	COG0520	ACL_1215	MAG_0720	MARTH_orf184	PAa_0545	MGA_1128	MG_336	MHP7448_0164	SPE_1162	UPA3_0473	UUR10_0489	UU454	MMOB0790	MSC_0501	AYWB_310	ATP_00113	mhp217	MS53_0322	MYPU_1730	MPN487	MYPE7430	Mfl248	MHJ_0160	PAM_468	MCAP_0469
	133		30S ribosomal protein S9	COG0103	ACL_0138	MAG_4560	MARTH_orf385	PAa_0497	MGA_1055	MG_417	MHP7448_0650	SPE_1178	UPA3_0615	UUR10_0676	UU576	MMOB2300	MSC_0712	AYWB_581	ATP_00333	mhp671	MS53_0077	MYPU_4960	MPN616	MYPE820	Mfl492	MHJ_0650	PAM_139	MCAP_0662
	146		50S ribosomal protein L13	COG0102	ACL_0137	MAG_4550	MARTH_orf386	PAa_0496	MGA_1154	MG_418	MHP7448_0651	SPE_1179	UPA3_0616	UUR10_0677	UU577	MMOB2290	MSC_0713	AYWB_582	ATP_00332	mhp672	MS53_0076	MYPU_4950	MPN617	MYPE810	Mfl493	MHJ_0651	PAM_138	MCAP_0663
	220	ung	uracil-DNA glycosylase	COG0692	ACL_1165	MAG_0680	MARTH_orf815	PAa_0521	MGA_0415	MG_097	MHP7448_0130	SPE_1188	UPA3_0585	UUR10_0639	UU548	MMOB0720	MSC_0496	AYWB_556	ATP_00230	mhp251	MS53_0307	MYPU_6150	MPN235	MYPE2070	Mfl243	MHJ_0126	PAM_163	MCAP_0474
	122		50S ribosomal protein L7/L12	COG0222	ACL_0169	MAG_6180	MARTH_orf211	PAa_0666	MGA_0874	MG_362	MHP7448_0618	SPE_1198	UPA3_0011	UUR10_0011	UU011	MMOB5340	MSC_1007	AYWB_462	ATP_00389	mhp637	MS53_0421	MYPU_2890	MPN539	MYPE5730	Mfl601	MHJ_0619	PAM_259	MCAP_0068
	163		50S ribosomal protein L10	COG0244	ACL_0168	MAG_6190	MARTH_orf208	PAa_0667	MGA_0872	MG_361	MHP7448_0619	SPE_1199	UPA3_0010	UUR10_0010	UU010	MMOB5330	MSC_1006	AYWB_463	ATP_00388	mhp638	MS53_0420	MYPU_2900	MPN538	MYPE5740	Mfl602	MHJ_0620	PAM_258	MCAP_0067
	281		putative dimethyladenosine transferase	COG0030	ACL_0016	MAG_0510	MARTH_orf007	PAa_0272	MGA_0633	MG_463	MHP7448_0652	SPE_1222	UPA3_0641	UUR10_0706	UU601	MMOB5640	MSC_0004	AYWB_648	ATP_00226	mhp673	MS53_0364	MYPU_0150	MPN679	MYPE10390	Mfl005	MHJ_0652	PAM_731	MCAP_0004
	448	trmE	putative tRNA modification GTPase	COG0486	ACL_1403	MAG_0530	MARTH_orf755	PAa_0020	MGA_0604	MG_008	MHP7448_0209	SPE_1233	UPA3_0018	UUR10_0018	UU018	MMOB5620	MSC_0085	AYWB_665	ATP_00164	mhp172	MS53_0362	MYPU_0130	MPN008	MYPE8120	Mfl014	MHJ_0205	PAM_747	MCAP_0819
*Known Mollicutes genomes were obtained from MBGD database
acl	Acholeplasma laidlawii(PG-8A)
poy	Onion yellows phytoplasma(onion yellows)
ayw	Aster yellows witches'-broom phytoplasma(AYWB)
pal	Phytoplasma australiense
pml	Phytoplasma mali(AT)
mfl	Mesoplasma florum(L1; ATCC 33453)
mge	Mycoplasma genitalium(G37)
mpn	Mycoplasma pneumoniae(M129)
mpu	Mycoplasma pulmonis(UAB CTIP)
mpe	Mycoplasma penetrans(HF-2)
mga	Mycoplasma gallisepticum(R)
mmy	Mycoplasma mycoides(PG1)
mmo	Mycoplasma mobile(163K)
mhy	Mycoplasma hyopneumoniae(232)
mhj	Mycoplasma hyopneumoniae(J)
msy	Mycoplasma synoviae(53)
mhp	Mycoplasma hyopneumoniae(7448)
mcp	Mycoplasma capricolum(ATCC 27343)
maa	Mycoplasma agalactiae(PG2)
mat	Mycoplasma arthritidis(158L3-1)
uur	Ureaplasma parvum(ATCC 700970)
upa	Ureaplasma parvum(ATCC 27815)
uue	Ureaplasma urealyticum(ATCC 33699)

## Sheet: Table S5
Table.S5 Spiroplasma specific genes
	Gene	Length (bp)	Product
specific	SPE_0014	280	hypothetical protein
specific	SPE_0018	102	lactose/cellobiose-specific PTS system IIA component
specific	SPE_0019	758	lactose/cellobiose-specific PTS system IIC component
specific	SPE_0020	104	lactose/cellobiose-specific PTS system IIB component
specific	SPE_0021	91	hypothetical protein
specific	SPE_0033	279	hypothetical protein
specific	SPE_0035	311	hypothetical protein
specific	SPE_0049	216	hypothetical protein
specific	SPE_0051	353	lactose-specific PTS system IIC component
specific	SPE_0052	361	lactose-specific PTS system IICB component
specific	SPE_0053	168	hypothetical protein
specific	SPE_0054	106	lactose-specific PTS system IIA component
specific	SPE_0064	83	hypothetical protein
specific	SPE_0074	38	hypothetical protein
specific	SPE_0079	73	hypothetical protein
specific	SPE_0080	51	hypothetical protein
specific	SPE_0095	142	hypothetical protein
specific	SPE_0100	204	hypothetical protein
specific	SPE_0101	68	hypothetical protein
specific	SPE_0105	60	hypothetical protein
specific	SPE_0114	142	hypothetical protein
specific	SPE_0138	391	hypothetical protein
specific	SPE_0155	119	hypothetical protein
specific	SPE_0164	869	putative transmembrane protein
specific	SPE_0187	61	hypothetical protein
specific	SPE_0197	63	hypothetical protein
specific	SPE_0205	292	hypothetical protein
specific	SPE_0227	66	hypothetical protein
specific	SPE_0240	134	hypothetical protein
specific	SPE_0241	54	hypothetical protein
specific	SPE_0242	243	hypothetical protein
specific	SPE_0243	207	hypothetical protein
specific	SPE_0245	139	C-terminal truncated 4-deoxy-L-threo-5-hexosulose-uronate ketol-isomerase
specific	SPE_0246	149	N-terminal truncated 4-deoxy-L-threo-5-hexosulose-uronate ketol-isomerase
specific	SPE_0318	138	hypothetical protein
specific	SPE_0343	63	hypothetical protein
specific	SPE_0345	155	conserved hypothetical protein
specific	SPE_0366	234	hypothetical protein
specific	SPE_0374	71	hypothetical protein
specific	SPE_0379	69	hypothetical protein
specific	SPE_0383	235	conserved hypothetical protein
specific	SPE_0393	511	hypothetical protein
specific	SPE_0394	80	hypothetical protein
specific	SPE_0395	348	putative lipoprotein
specific	SPE_0402	345	conserved hypothetical protein
specific	SPE_0404	413	hypothetical protein
specific	SPE_0406	172	hypothetical protein
specific	SPE_0407	280	hypothetical protein
specific	SPE_0408	88	hypothetical protein
specific	SPE_0409	580	hypothetical protein
specific	SPE_0410	601	hypothetical protein
specific	SPE_0414	350	hypothetical protein
specific	SPE_0415	204	hypothetical protein
specific	SPE_0416	259	hypothetical protein
specific	SPE_0423	139	hypothetical protein
specific	SPE_0429	149	hypothetical protein
specific	SPE_0431	209	conserved hypothetical protein
specific	SPE_0435	85	hypothetical protein
specific	SPE_0438	49	hypothetical protein
specific	SPE_0441	325	hypothetical protein
specific	SPE_0472	46	hypothetical protein
specific	SPE_0489	1766	hypothetical protein
specific	SPE_0516	104	hypothetical protein
specific	SPE_0517	121	conserved hypothetical protein
specific	SPE_0518	116	hypothetical protein
specific	SPE_0519	281	conserved hypothetical protein
specific	SPE_0520	559	conserved hypothetical protein
specific	SPE_0521	385	putative amidohydrolase
specific	SPE_0522	373	putative L-seryl-tRNA(Ser) seleniumtransferase
specific	SPE_0523	242	2-dehydro-3-deoxyphosphogluconate aldolase
specific	SPE_0547	146	hypothetical protein
specific	SPE_0549	59	conserved hypothetical protein
specific	SPE_0552	252	hypothetical protein
specific	SPE_0558	133	hypothetical protein
specific	SPE_0559	300	hypothetical protein
specific	SPE_0562	505	hypothetical protein
specific	SPE_0563	127	hypothetical protein
specific	SPE_0568	251	hypothetical protein
specific	SPE_0576	116	hypothetical protein
specific	SPE_0591	152	putative acetyltransferase
specific	SPE_0592	620	hypothetical protein
specific	SPE_0594	254	hypothetical protein
specific	SPE_0595	515	hypothetical protein
specific	SPE_0598	713	hypothetical protein
specific	SPE_0602	192	hypothetical protein
specific	SPE_0605	221	hypothetical protein
specific	SPE_0606	898	hypothetical protein
specific	SPE_0607	156	hypothetical protein
specific	SPE_0611	65	hypothetical protein
specific	SPE_0616	102	hypothetical protein
specific	SPE_0623	518	hypothetical protein
specific	SPE_0632	81	conserved hypothetical protein
specific	SPE_0633	292	putative transmembrane protein
specific	SPE_0637	257	hypothetical protein
specific	SPE_0638	239	hypothetical protein
specific	SPE_0639	481	hypothetical protein
specific	SPE_0640	215	putative transcriptional regulator
specific	SPE_0641	180	2'-(5''-triphosphoribosyl)-3'-dephospho-CoA:apo-citrate lyase
specific	SPE_0642	518	citrate lyase alpha subunit
specific	SPE_0643	294	citrate lyase beta subunit
specific	SPE_0644	93	citrate lyase gamma subunit
specific	SPE_0647	238	putative triphosphoribosyl-dephospho-CoA synthetase
specific	SPE_0649	89	hypothetical protein
specific	SPE_0650	349	citrate lyase ligase
specific	SPE_0651	240	hypothetical protein
specific	SPE_0652	57	hypothetical protein
specific	SPE_0653	384	hypothetical protein
specific	SPE_0668	87	putative transmembrane protein
specific	SPE_0672	425	truncated transmembrane protein
specific	SPE_0680	397	putative transmembrane protein
specific	SPE_0687	116	hypothetical protein
specific	SPE_0688	197	hypothetical protein
specific	SPE_0689	204	hypothetical protein
specific	SPE_0693	83	conserved hypothetical protein
specific	SPE_0694	551	putative Na+/H+ antiporter
specific	SPE_0710	40	conserved hypothetical protein
specific	SPE_0714	72	hypothetical protein
specific	SPE_0718	295	hypothetical protein
specific	SPE_0721	89	hypothetical protein
specific	SPE_0723	517	hypothetical protein
specific	SPE_0724	449	conserved hypothetical protein
specific	SPE_0725	87	hypothetical protein
specific	SPE_0729	527	hypothetical protein
specific	SPE_0730	166	hypothetical protein
specific	SPE_0732	544	hypothetical protein
specific	SPE_0735	49	6-phosphofructokinase
specific	SPE_0758	54	hypothetical protein
specific	SPE_0759	145	hypothetical protein
specific	SPE_0770	86	hypothetical protein
specific	SPE_0776	222	conserved hypothetical protein
specific	SPE_0777	103	hypothetical protein
specific	SPE_0783	63	hypothetical protein
specific	SPE_0785	107	hypothetical protein
specific	SPE_0793	184	hypothetical protein
specific	SPE_0794	159	conserved hypothetical protein
specific	SPE_0801	171	hypothetical protein
specific	SPE_0810	130	hypothetical protein
specific	SPE_0812	140	hypothetical protein
specific	SPE_0837	77	hypothetical protein
specific	SPE_0838	493	hypothetical protein
specific	SPE_0839	696	hypothetical protein
specific	SPE_0840	938	hypothetical protein
specific	SPE_0841	152	hypothetical protein
specific	SPE_0842	259	hypothetical protein
specific	SPE_0843	297	hypothetical protein
specific	SPE_0864	119	hypothetical protein
specific	SPE_0911	379	hypothetical protein
specific	SPE_0912	126	hypothetical protein
specific	SPE_0926	312	hypothtetical protein
specific	SPE_0928	114	MazG nucleotide pyrophosphohydrolase
specific	SPE_0930	229	hypothetical protein
specific	SPE_0931	114	hypothetical protein
specific	SPE_0932	334	hypothetical protein
specific	SPE_0933	916	hypothetical protein
specific	SPE_0934	603	hypothetical protein
specific	SPE_0935	797	hypothetical protein
specific	SPE_0936	145	hypothetical protein
specific	SPE_0939	272	putative ABC-type transport system permease protein
specific	SPE_0940	616	conserved hypothetical protein
specific	SPE_0941	55	hypothetical protein
specific	SPE_0942	158	hypothetical protein
specific	SPE_0955	54	hypothetical protein
specific	SPE_0973	674	truncated toxin A
specific	SPE_0995	52	conserved hypothetical protein
specific	SPE_1003	97	hypothetical protein
specific	SPE_1012	195	hypothetical protein
specific	SPE_1056	107	conserved hypothetical protein
specific	SPE_1072	207	hypothetical protein
specific	SPE_1073	195	putative membrane protein
specific	SPE_1086	115	conserved hypothetical protein
specific	SPE_1115	482	hypothetical protein
specific	SPE_1123	75	hypothetical protein
specific	SPE_1127	93	hypothetical protein
specific	SPE_1128	72	hypothetical protein
specific	SPE_1136	73	hypothetical protein
specific	SPE_1137	96	hypothetical protein
specific	SPE_1138	240	hypothetical protein
specific	SPE_1139	71	hypothetical protein
specific	SPE_1144	159	AsnC family transcriptional regulator
specific	SPE_1168	60	hypothetical protein
specific	SPE_1185	113	hypothetical protein
specific	SPE_1193	293	hypothetical protein
specific	SMM_0017	91	truncated dipeptidase
specific	SMM_0046	60	hypothetical protein
specific	SMM_0075	72	hypothetical protein
specific	SMM_0077	59	hypothetical protein
specific	SMM_0079	57	hypothetical protein
specific	SMM_0084	82	truncated dehydrogenase
specific	SMM_0085	67	truncated 6-phospho-beta-glucosidase
specific	SMM_0086	66	truncated 6-phospho-beta-glucosidase
specific	SMM_0087	88	truncated glucokinase
specific	SMM_0104	56	truncated haloacid dehalogenase-like hydrolase
specific	SMM_0105	135	truncated haloacid dehalogenase-like hydrolase
specific	SMM_0112	125	hypothetical protein
specific	SMM_0113	84	hypothetical protein
specific	SMM_0121	77	truncated nitroreductase
specific	SMM_0129	76	hypothetical protein
specific	SMM_0130	197	hypothetical protein
specific	SMM_0132	32	truncated competence protein
specific	SMM_0144	41	hypothetical protein
specific	SMM_0149	96	hypothetical protein
specific	SMM_0152	125	truncated sodium/calcium antiporter
specific	SMM_0175	65	N-terminal truncated NAD(P)H-flavin oxidoreductase
specific	SMM_0176	101	C-terminal truncated NAD(P)H-flavin oxidoreductase
specific	SMM_0184	69	truncated transmembrane protein
specific	SMM_0192	51	hypothetical protein
specific	SMM_0203	75	hypothetical protein
specific	SMM_0205	88	hypothetical protein
specific	SMM_0206	41	hypothetical protein
specific	SMM_0209	119	putative ABC transporter permease component transmembrane
specific	SMM_0210	114	hypothetical protein
specific	SMM_0211	111	hypothetical protein
specific	SMM_0212	76	hypothetical protein
specific	SMM_0213	35	hypothetical protein
specific	SMM_0220	64	hypothetical protein
specific	SMM_0221	114	putative 2-dehydro-3-deoxygluconokinase
specific	SMM_0222	50	hypothetical protein
specific	SMM_0223	47	keto-hydroxyglutarate-aldolase/keto-deoxy-phosphogluconate aldolase
specific	SMM_0321	97	putative transmembrane protein
specific	SMM_0322	79	hypothetical protein
specific	SMM_0333	97	hypothetical protein
specific	SMM_0347	31	hypothetical protein
specific	SMM_0348	94	hypothetical protein
specific	SMM_0349	171	conserved hypothetical protein
specific	SMM_0350	118	hypothetical protein
specific	SMM_0351	69	hypothetical protein
specific	SMM_0353	196	conserved hypothetical protein
specific	SMM_0354	133	hypothetical protein
specific	SMM_0355	78	transposase
specific	SMM_0358	126	hypothetical protein
specific	SMM_0385	71	hypothetical protein
specific	SMM_0386	90	hypothetical protein
specific	SMM_0393	136	hypothetical protein
specific	SMM_0394	151	hypothetical protein
specific	SMM_0395	203	putative helicase
specific	SMM_0407	107	putative transmembrane protein
specific	SMM_0408	147	putative transmembrane protein
specific	SMM_0409	52	hypothetical protein
specific	SMM_0411	136	hypothetical protein
specific	SMM_0417	59	hypothetical protein
specific	SMM_0420	62	conserved hypothetical protein
specific	SMM_0444	75	hypothetical protein
specific	SMM_0463	54	N-terminal truncated 1-phosphofructokinase
specific	SMM_0469	105	hypothetical protein
specific	SMM_0471	53	hypothetical protein
specific	SMM_0480	68	hypothetical protein
specific	SMM_0482	72	conserved hypothetical protein
specific	SMM_0483	116	conserved hypothetical protein
specific	SMM_0494	106	hypothetical protein
specific	SMM_0495	98	conserved hypothetical protein
specific	SMM_0499	62	truncated drug/sodium antiporter extrusion transmembrane protein
specific	SMM_0500	78	truncated drug/sodium antiporter extrusion transmembrane protein
specific	SMM_0501	72	truncated drug/sodium antiporter extrusion transmembrane protein
specific	SMM_0507	63	N-terminal truncated transcription regulator
specific	SMM_0515	63	hypothetical protein
specific	SMM_0537	182	hypothetical protein
specific	SMM_0538	66	hypothetical protein
specific	SMM_0540	536	conserved hypothetical protein
specific	SMM_0541	319	verocytotoxin 1
specific	SMM_0543	315	conserved hypothetical protein
specific	SMM_0544	94	hypothetical protein
specific	SMM_0549	167	truncated ABC-type transport system permease protein
specific	SMM_0550	67	truncated ABC-type transport system permease protein
specific	SMM_0551	59	hypothetical protein
specific	SMM_0556	210	hypothetical protein
specific	SMM_0577	138	hypothetical protein
specific	SMM_0579	100	P12
specific	SMM_0580	462	P54
specific	SMM_0581	1060	P123
specific	SMM_0582	121	hypothetical protein
specific	SMM_0583	153	p18
specific	SMM_0585	190	hypothetical protein
specific	SMM_0586	294	conserved hypothetical protein
specific	SMM_0587	404	conserved hypothetical protein
specific	SMM_0588	173	hypothetical protein
specific	SMM_0589	91	hypothetical protein
specific	SMM_0590	77	hypothetical protein
specific	SMM_0591	75	hypothetical protein
specific	SMM_0592	230	putative prophage recombination protein
specific	SMM_0593	216	hypothetical protein
specific	SMM_0595	80	hypothetical protein
specific	SMM_0596	93	hypothetical protein
specific	SMM_0598	59	hypothetical protein
specific	SMM_0599	74	hypothetical protein
specific	SMM_0601	132	truncated C4-dicarboxylate transporter/malic acid transport protein
specific	SMM_0604	149	truncated helicase
specific	SMM_0605	121	truncated helicase
specific	SMM_0612	164	hypothetical protein
specific	SMM_0625	54	hypothetical protein
specific	SMM_0652	302	hypothetical protein
specific	SMM_0668	59	truncated GDSL family lipase
specific	SMM_0669	69	C-terminal truncated GDSL family lipase
specific	SMM_0676	84	hypothetical protein
specific	SMM_0685	107	hypothetical protein
specific	SMM_0686	62	hypothetical protein
specific	SMM_0713	91	hypothetical protein
specific	SMM_0715	96	C-terminal truncated ABC-type multidrug transport system permease protein
specific	SMM_0721	152	truncated transmembrane protein
specific	SMM_0727	513	hypothetical protein
specific	SMM_0736	77	hypothetical protein
specific	SMM_0763	51	truncated ABC-type bacteriocin transport system permease and ATP-binding protein
specific	SMM_0765	115	truncated ABC-type bacteriocin transport system permease and ATP-binding protein
specific	SMM_0770	51	hypothetical protein
specific	SMM_0771	71	hypothetical protein
specific	SMM_0779	89	N-terminal truncated ABC-type transport system ATP-binding protein
specific	SMM_0781	31	truncated ABC-type transport system permease protein
specific	SMM_0782	194	truncated ABC-type transport system permease protein
specific	SMM_0783	59	truncated ABC-type transport system permease protein
specific	SMM_0784	136	truncated ABC-type transport system permease protein
specific	SMM_0797	148	hypothetical protein
specific	SMM_0834	60	N-terminal truncated NADH-dependent flavin oxidoreductase
specific	SMM_0835	60	truncated NADH-dependent flavin oxidoreductase
specific	SMM_0844	33	hypothetical protein
specific	SMM_0853	113	truncated phosphosugar-binding transcriptional regulator
specific	SMM_0854	61	truncated aminotransferase
specific	SMM_0866	204	truncated transmembrane protein
specific	SMM_0867	33	truncated transmembrane protein
specific	SMM_0868	40	hypothetical protein
specific	SMM_0871	101	truncated ABC-type transport system ATP-binding protein
specific	SMM_0892	106	hypothetical protein
specific	SMM_0893	150	hypothetical protein
specific	SMM_0894	160	putative ABC transporter permease component
specific	SMM_0895	125	hypothetical protein
specific	SMM_0900	68	hypothetical protein
specific	SMM_0904	72	truncated phosphoesterase
specific	SMM_0905	65	truncated phosphoesterase
specific	SMM_0909	102	hypothetical protein
specific	SMM_0930	86	truncated Ca2+/Na+ antiporter
specific	SMM_0976	76	truncated methyltransferase
specific	SMM_1003	96	hypothetical protein
specific	SMM_1004	78	hypothetical protein
specific	SMM_1005	84	hypothetical protein
specific	SMM_1025	116	hypothetical protein
specific	SMM_1028	186	truncated transmembrane protein
specific	SMM_1029	103	truncated transmembrane protein
specific	SMM_1034	64	truncated transmembrane protein
specific	SMM_1036	78	truncated transmembrane protein
specific	SMM_1065	140	N-terminal truncated aminotransferase
specific	SMM_1067	62	C-terminal truncated aminotransferase
specific	SMM_1077	111	hypothetical protein
specific	SMM_1085	60	hypothetical protein
specific	SMM_1087	44	hypothetical protein
specific	SMM_1102	58	hypothetical protein
specific	SMM_1115	88	hypothetical protein
specific	SMM_1119	87	C-terminal truncated spiralin
specific	SMM_1132	84	hypothetical protein
specific	SMM_1133	94	hypothetical protein
specific	SMM_1134	105	hypothetical protein
specific	SMM_1136	61	truncated fructose-specific PTS system IIC component
specific	SMM_1147	72	hypothetical protein
specific	SMM_1151	258	N-terminal truncated mate efflux family protein
specific	SMM_1155	63	hypothetical protein
specific	SMM_1176	161	N-terminal truncated C4-dicarboxylate transporter/malic acid transport protein
specific	SMM_1182	61	hypothetical protein
specific	SMM_1195	122	hypothetical protein
specific	SMM_1196	49	hypothetical protein
specific	SMM_1197	54	hypothetical protein
specific	SMM_1198	73	hypothetical protein
specific	SMM_1202	64	hypothetical protein
specific	SMM_1203	184	hypothetical protein
specific	SMM_1204	75	hypothetical protein
specific	SMM_1205	165	hypothetical protein
specific	SMM_1206	108	hypothetical protein
specific	SMM_1207	65	hypothetical protein
same	SPE_0070	122	hypothetical protein		SMM_0052	122	hypothetical protein
same	SPE_0071	337	hypothetical protein		SMM_0053	337	hypothetical protein
same	SPE_0072	985	putative transmembrane protein		SMM_0054	951	putative transmembrane protein
same	SPE_0073	140	hypothetical protein		SMM_0055	141	hypothetical protein
same	SPE_0088	350	hypothetical protein		SMM_0067	351	hypothetical protein
same	SPE_0089	170	hypothetical protein		SMM_0068	159	hypothetical protein
same	SPE_0092	107	hypothetical protein		SMM_0071	107	hypothetical protein
same	SPE_0102	101	lactose/cellobiose-specific PTS system IIB component		SMM_0080	91	beta-glucoside-specific PTS system IIB component
same	SPE_0110	110	lichenan-specific PTS system IIA component		SMM_0088	110	lichenan-specific PTS system IIA component
same	SPE_0111	87	hypothetical protein		SMM_0089	73	hypothetical protein
same	SPE_0123	499	putative lipoprotein		SMM_0100	501	putative lipoprotein
same	SPE_0126	217	putative transcription activator		SMM_0102	217	putative transcription activator
same	SPE_0144	312	putative lipoprotein		SMM_0119	312	putative transmembrane protein
same	SPE_0149	353	conserved hypothetical protein		SMM_0124	353	conserved hypothetical protein
same	SPE_0160	180	hypothetical protein		SMM_0138	160	hypothetical protein
same	SPE_0170	330	fructose 1,6-bisphosphatase II		SMM_0150	330	fructose 1,6-bisphosphatase II
same	SPE_0173	376	conserved hypothetical protein		SMM_0153	376	putative transmembrane protein
same	SPE_0180	87	hypothetical protein		SMM_0160	95	hypothetical protein
same	SPE_0188	228	putative transmembrane protein		SMM_0167	228	putative transmembrane protein
same	SPE_0196	137	putative transmembrane protein		SMM_0174	137	putative transmembrane protein
same	SPE_0200	356	putative transmembrane protein		SMM_0178	355	putative transmembrane protein
same	SPE_0203	295	hypothetical protein		SMM_0181	295	hypothetical protein
same	SPE_0204	764	putative transmembrane protein		SMM_0182	763	putative lipoprotein
same	SPE_0219	198	DNA-3-methyladenine glycosylase		SMM_0195	198	DNA-3-methyladenine glycosylase
same	SPE_0220	189	putative endonuclease		SMM_0196	189	putative endonuclease
same	SPE_0224	296	chromosome partitioning protein ParB		SMM_0200	296	chromosome partitioning protein ParB
same	SPE_0228	171	hypothetical protein		SMM_0204	126	hypothetical protein
same	SPE_0238	229	putative transcriptional regulator		SMM_0224	229	putative transcriptional regulator
same	SPE_0255	290	conserved hypothetical protein		SMM_0238	290	conserved hypothetical protein
same	SPE_0260	467	conserved hypothetical protein		SMM_0250	400	conserved hypothetical protein
same	SPE_0273	425	conserved hypothetical protein		SMM_0266	423	conserved hypothetical protein
same	SPE_0275	309	conserved hypothetical protein		SMM_0268	309	conserved hypothetical protein
same	SPE_0278	383	conserved hypothetical protein		SMM_0271	383	conserved hypothetical protein
same	SPE_0310	233	putative transmembrane protein		SMM_0301	233	putative transmembrane protein
same	SPE_0312	319	putative lipoprotein		SMM_0303	319	putative lipoprotein
same	SPE_0313	386	putative lipoprotein		SMM_0304	386	putative lipoprotein
same	SPE_0314	61	hypothetical protein		SMM_0305	61	hypothetical protein
same	SPE_0331	162	conserved hypothetical protein		SMM_0318	162	conserved hypothetical protein
same	SPE_0332	156	conserved hypothetical protein		SMM_0319	156	conserved hypothetical protein
same	SPE_0341	361	conserved hypothetical protein		SMM_0329	361	conserved hypothetical protein
same	SPE_0342	129	hypothetical protein		SMM_0330	149	hypothetical protein
same	SPE_0346	692	putative transmembrane protein		SMM_0334	693	conserved hypothetical protein
same	SPE_0347	747	putative lipoprotein		SMM_0335	747	putative lipoprotein
same	SPE_0348	220	putative transmembrane protein		SMM_0336	220	putative transmembrane protein
same	SPE_0349	248	putative transmembrane protein		SMM_0337	248	putative transmembrane protein
same	SPE_0350	242	putative transmembrane protein		SMM_0338	240	putative transmembrane protein
same	SPE_0351	993	putative transmembrane protein		SMM_0339	994	putative transmembrane protein
same	SPE_0352	223	putative transmembrane protein		SMM_0340	223	putative transmembrane protein
same	SPE_0356	218	hypothetical protein		SMM_0344	200	hypothetical protein
same	SPE_0357	215	hypothetical protein		SMM_0345	215	hypothetical protein
same	SPE_0359	83	conserved hypothetical protein		SMM_0359	83	conserved hypothetical protein
same	SPE_0360	233	conserved hypothetical protein		SMM_0360	233	conserved hypothetical protein
same	SPE_0365	111	hypothetical protein		SMM_0365	87	hypothetical protein
same	SPE_0375	182	hypothetical protein		SMM_0375	182	hypothetical protein
same	SPE_0376	105	hypothetical protein		SMM_0376	105	hypothetical protein
same	SPE_0389	112	conserved hypothetical protein		SMM_0390	112	conserved hypothetical protein
same	SPE_0400	165	hypothetical protein		SMM_0397	165	hypothetical protein
same	SPE_0401	231	conserved hypothetical protein		SMM_0398	219	conserved hypothetical protein
same	SPE_0446	111	conserved hypothetical protein		SMM_0423	111	conserved hypothetical protein
same	SPE_0449	433	hypothetical protein		SMM_0426	438	hypothetical protein
same	SPE_0450	111	conserved hypothetical protein		SMM_0427	111	conserved hypothetical protein
same	SPE_0460	300	hypothetical protein		SMM_0437	302	hypothetical protein
same	SPE_0470	346	cell shape-determining protein MreB1		SMM_0443	346	cell shape-determining protein MreB1
same	SPE_0485	540	hypothetical protein		SMM_0464	540	hypothetical protein
same	SPE_0490	125	conserved hypothetical protein		SMM_0468	124	conserved hypothetical protein
same	SPE_0491	1564	hypothetical protein		SMM_0476	1566	hypothetical protein
same	SPE_0492	137	putative transmembrane protein		SMM_0477	137	putative transmembrane protein
same	SPE_0493	139	conserved hypothetical protein		SMM_0478	146	conserved hypothetical protein
same	SPE_0500	98	conserved hypothetical protein		SMM_0488	98	conserved hypothetical protein
same	SPE_0504	407	conserved hypothetical protein		SMM_0492	407	conserved hypothetical protein
same	SPE_0505	161	conserved hypothetical protein		SMM_0493	161	conserved hypothetical protein
same	SPE_0509	206	putative nicotinamide mononucleotide transporter		SMM_0498	236	truncated drug/sodium antiporter extrusion transmembrane protein
same	SPE_0511	168	hypothetical protein		SMM_0502	159	hypothetical protein
same	SPE_0512	137	conserved hypothetical protein		SMM_0503	140	conserved hypothetical protein
same	SPE_0514	343	putative transmembrane protein		SMM_0505	343	putative transmembrane protein
same	SPE_0526	244	conserved hypothetical protein		SMM_0511	245	conserved hypothetical protein
same	SPE_0534	535	hypothetical protein		SMM_0521	535	hypothetical protein
same	SPE_0535	199	hypothetical protein		SMM_0522	199	hypothetical protein
same	SPE_0538	150	conserved hypothetical protein		SMM_0524	150	conserved hypothetical protein
same	SPE_0539	218	conserved hypothetical protein		SMM_0525	218	conserved hypothetical protein
same	SPE_0550	109	conserved hypothetical protein		SMM_0534	109	conserved hypothetical protein
same	SPE_0553	307	hypothetical protein		SMM_0545	309	hypothetical protein
same	SPE_0564	215	hypothetical protein		SMM_0548	214	hypothetical protein
same	SPE_0571	245	conserved hypothetical protein		SMM_0558	260	conserved hypothetical protein
same	SPE_0578	676	hypothetical protein		SMM_0564	676	hypothetical protein
same	SPE_0581	242	hypothetical protein		SMM_0567	241	hypothetical protein
same	SPE_0584	342	hypothetical protein		SMM_0570	205	hypothetical protein
same	SPE_0586	299	conserved hypothetical protein		SMM_0572	302	conserved hypothetical protein
same	SPE_0589	261	hypothetical protein		SMM_0575	212	hypothetical protein
same	SPE_0596	595	putative P-aminobenzoyl-glutamate transporter		SMM_0600	595	putative P-aminobenzoyl-glutamate transporter
same	SPE_0603	150	putative glyoxalase		SMM_0602	150	putative glyoxalase
same	SPE_0610	337	conserved hypothetical protein		SMM_0607	339	conserved hypothetical protein
same	SPE_0625	994	hypothetical protein		SMM_0619	995	hypothetical protein
same	SPE_0626	260	hypothetical protein		SMM_0620	261	hypothetical protein
same	SPE_0627	175	putative transmembrane protein		SMM_0621	175	putative transmembrane protein
same	SPE_0628	209	conserved hypothetical protein		SMM_0622	209	conserved hypothetical protein
same	SPE_0629	201	putative transmembrane protein		SMM_0623	203	putative transmembrane protein
same	SPE_0630	416	conserved hypothetical protein		SMM_0624	416	conserved hypothetical protein
same	SPE_0664	328	conserved hypothetical protein		SMM_0640	328	conserved hypothetical protein
same	SPE_0666	512	fibril protein		SMM_0642	512	fibril protein
same	SPE_0667	78	hypothetical protein		SMM_0643	78	hypothetical protein
same	SPE_0675	207	hypothetical protein		SMM_0648	189	hypothetical protein
same	SPE_0676	153	hypothetical protein		SMM_0649	198	hypothetical protein
same	SPE_0681	94	putative endonuclease		SMM_0653	94	putative endonuclease
same	SPE_0685	558	hypothetical protein		SMM_0657	560	hypothetical protein
same	SPE_0686	156	hypothetical protein		SMM_0658	156	hypothetical protein
same	SPE_0692	275	conserved hypothetical protein		SMM_0660	275	conserved hypothetical protein
same	SPE_0705	158	MarR family transcriptional regulator		SMM_0671	158	MarR family transcriptional regulator
same	SPE_0708	221	putative lipoprotein		SMM_0675	218	putative lipoprotein
same	SPE_0719	159	hypothetical protein		SMM_0683	101	hypothetical protein
same	SPE_0720	112	hypothetical protein		SMM_0684	113	hypothetical protein
same	SPE_0722	109	hypothetical protein		SMM_0689	82	hypothetical protein
same	SPE_0731	387	hypothetical protein		SMM_0690	387	hypothetical protein
same	SPE_0749	131	conserved hypothetical protein		SMM_0705	131	conserved hypothetical protein
same	SPE_0753	429	cell division protein FtsA		SMM_0709	429	cell division protein FtsA
same	SPE_0775	101	hypothetical protein		SMM_0688	86	hypothetical protein
same	SPE_0786	62	hypothetical protein		SMM_0743	62	hypothetical protein
same	SPE_0787	533	putative sodium-dependent transporter		SMM_0744	534	putative sodium-dependent transporter
same	SPE_0795	445	conserved hypothetical protein		SMM_0750	445	conserved hypothetical protein
same	SPE_0798	70	hypothetical protein		SMM_0753	51	hypothetical protein
same	SPE_0813	551	truncated toxin protein		SMM_0767	551	truncated toxin protein
same	SPE_0822	368	conserved hypothetical protein		SMM_0777	368	conserved hypothetical protein
same	SPE_0828	239	putative transmembrane protein		SMM_0787	239	putative transmembrane protein
same	SPE_0829	108	conserved hypothetical protein		SMM_0788	108	conserved hypothetical protein
same	SPE_0847	897	endo-beta-N-acetylglucosaminidase		SMM_0801	898	endo-beta-N-acetylglucosaminidase
same	SPE_0848	290	hypothetical protein		SMM_0802	290	hypothetical protein
same	SPE_0850	251	hypothetical protein		SMM_0804	249	hypothetical protein
same	SPE_0851	193	hypothetical protein		SMM_0805	141	hypothetical protein
same	SPE_0854	102	conserved hypothetical protein		SMM_0812	102	conserved hypothetical protein
same	SPE_0875	403	putative transmembrane protein		SMM_0832	403	putative transmembrane protein
same	SPE_0884	232	conserved hypothetical protein		SMM_0848	232	conserved hypothetical protein
same	SPE_0885	122	hypothetical protein		SMM_0849	147	hypothetical protein
same	SPE_0886	140	hypothetical protein		SMM_0850	125	hypothetical protein
same	SPE_0894	320	hypothetical protein		SMM_0858	325	hypothetical protein
same	SPE_0895	89	putative transmembrane protein		SMM_0859	65	putative transmembrane protein
same	SPE_0899	86	conserved hypothetical protein		SMM_0863	86	conserved hypothetical protein
same	SPE_0913	87	hypothetical protein		SMM_0879	104	hypothetical protein
same	SPE_0953	80	hypothetical protein		SMM_0910	80	hypothetical protein
same	SPE_0964	226	hypothetical protein		SMM_0919	229	hypothetical protein
same	SPE_0965	193	conserved hypothetical protein		SMM_0920	193	conserved hypothetical protein
same	SPE_0968	229	putative arylesterase		SMM_0923	229	putative arylesterase
same	SPE_0969	119	putative transmembrane protein		SMM_0924	82	putative transmembrane protein
same	SPE_0981	292	conserved hypothetical protein		SMM_0936	292	conserved hypothetical protein
same	SPE_0988	118	conserved hypothetical protein		SMM_0943	118	conserved hypothetical protein
same	SPE_0993	235	conserved hypothetical protein		SMM_0948	235	conserved hypothetical protein
same	SPE_1000	89	hypothetical protein		SMM_0954	89	hypothetical protein
same	SPE_1016	76	conserved hypothetical protein		SMM_0968	76	conserved hypothetical protein
same	SPE_1039	221	conserved hypothetical protein		SMM_0992	145	hypothetical protein
same	SPE_1046	83	putative RNA-binding protein		SMM_0999	83	putative RNA-binding protein
same	SPE_1057	217	conserved hypothetical protein		SMM_1012	150	conserved hypothetical protein
same	SPE_1090	98	putative PTS system IIB component		SMM_1043	98	putative PTS system IIB component
same	SPE_1091	113	conserved hypothetical protein		SMM_1044	113	conserved hypothetical protein
same	SPE_1093	168	conserved hypothetical protein		SMM_1046	168	conserved hypothetical protein
same	SPE_1095	187	hypothetical protein		SMM_1048	147	hypothetical protein
same	SPE_1096	338	conserved hypothetical protein		SMM_1049	338	conserved hypothetical protein
same	SPE_1110	423	hypothetical protein		SMM_1064	423	hypothetical protein
same	SPE_1120	544	putative transmembrane protein		SMM_1075	544	putative transmembrane protein
same	SPE_1130	78	hypothetical protein		SMM_1088	97	hypothetical protein
same	SPE_1132	288	hypothetical protein		SMM_1090	228	hypothetical protein
same	SPE_1152	95	hypothetical protein		SMM_1099	92	hypothetical protein
same	SPE_1156	225	hypothetical protein		SMM_1103	185	hypothetical protein
same	SPE_1158	94	hypothetical protein		SMM_1105	94	hypothetical protein
same	SPE_1165	721	putative lipoprotein		SMM_1112	721	putative lipoprotein
same	SPE_1166	571	putative lipoprotein		SMM_1113	570	putative lipoprotein
same	SPE_1175	367	conserved hypothetical protein		SMM_1122	367	conserved hypothetical protein
same	SPE_1176	791	conserved hypothetical protein		SMM_1123	791	conserved hypothetical protein
same	SPE_1177	1296	putative helicase		SMM_1124	1296	putative helicase
same	SPE_1184	78	hypothetical protein		SMM_1135	78	hypothetical protein
same	SPE_1200	331	hypothetical protein		SMM_1156	325	hypothetical protein
same	SPE_1201	769	conserved hypothetical protein		SMM_1157	769	conserved hypothetical protein
same	SPE_1202	280	hypothetical protein		SMM_1158	280	hypothetical protein
same	SPE_1204	183	hypothetical protein		SMM_1160	183	hypothetical protein
same	SPE_1208	107	hypothetical protein		SMM_1164	107	hypothetical protein
same	SPE_1211	372	conserved hypothetical protein		SMM_1167	372	conserved hypothetical protein
same	SPE_1216	136	hypothetical protein		SMM_1172	137	hypothetical protein
same	SPE_1224	348	cell shape determining protein MreB2		SMM_1181	348	cell shape determining protein MreB2
same	SPE_1226	126	truncated methylphosphotriester-DNA alkyltransferase		SMM_1183	128	truncated methylphosphotriester-DNA alkyltransferase
same	SPE_1228	352	cell shape determining protein MreB3		SMM_1185	352	cell shape determining protein MreB3
same	SPE_1229	244	putative lipoprotein		SMM_1186	244	putative lipoprotein
same	SPE_1230	369	cell shape determining protein MreB4		SMM_1187	349	cell shape determining protein MreB4
same	SPE_1231	350	cell shape determining protein MreB5		SMM_1188	350	cell shape determining protein MreB5
same	SPE_1234	112	putative aldolase		SMM_1191	76	putative aldolase
same	SPE_1235	194	conserved hypothetical protein		SMM_1192	194	conserved hypothetical protein
same	SPE_1240	56	hypothetical protein		SMM_1200	59	hypothetical protein
M1	SMM_0020	139	hypothetical protein		SPE0024	74	hypothetical protein
M2	SMM_0024	293	hypothetical protein		SPE0027	95	hypothetical protein
M2	SMM_0024	293	hypothetical protein		SPE0028	176	hypothetical protein
M3	SMM_0101	503	putative lipoprotein		SPE0124	205	putative lipoprotein
M3	SMM_0101	503	putative lipoprotein		SPE0125	284	conserved hypothetical protein
M4	SMM_0182	763	putative lipoprotein		SPE0206	357	hypothetical protein
M4	SMM_0182	763	putative lipoprotein		SPE0207	286	hypothetical protein
M4	SMM_0182	763	putative lipoprotein		SPE0208	102	hypothetical protein
M5	SMM_0273	158	hypothetical protein		SPE0280	57	hypothetical protein
M5	SMM_0273	158	hypothetical protein		SPE0281	85	hypothetical protein
M6	SMM_0523	569	conserved hypothetical protein		SPE0536	410	conserved hypothetical protein
M6	SMM_0523	569	conserved hypothetical protein		SPE0537	173	conserved hypothetical protein
M7	SMM_0557	332	hypothetical protein		SPE0570	171	hypothetical protein
M8	SMM_0619	995	hypothetical protein		SPE0617	73	hypothetical protein
M9	SMM_0613	132	hypothetical protein		SPE0619	75	hypothetical protein
M10	SMM_0697	307	putative transmembrane protein		SPE0740	210	putative transmembrane protein
M10	SMM_0697	307	putative transmembrane protein		SPE0741	95	hypothetical protein
M11	SMM_0373	209	hypothetical protein		SPE0372	84	hypothetical protein
M12	SMM_0565	692	hypothetical protein		SPE0579	164	hypothetical protein
M13	SMM_0888	151	hypothetical protein		SPE0922	64	hypothetical protein
S1	SPE_0016	107	hypothetical protein		SMM_0014	43	hypothetical protein
S2	SPE_0017	321	Asparaginase		SMM_0015	109	truncated Asparaginase
S3	SPE_0025	357	putative adhesin like protein		SMM_0021	98	truncated adhesion-like protein
S3	SPE_0025	357	putative adhesin like protein		SMM_0022	72	truncated adhesion-like protein
S4	SPE_0031	352	hypothetical protein		SMM_0026	139	hypothetical protein
S5	SPE_0057	262	hypothetical protein		SMM_0038	95	hypothetical protein
S5	SPE_0057	262	hypothetical protein		SMM_0039	57	hypothetical protein
S6	SPE_0058	323	hypothetical protein		SMM_0040	128	hypothetical protein
S7	SPE_0065	103	hypothetical protein		SMM_0047	43	hypothetical protein
S8	SPE_0133	238	hypothetical protein		SMM_0111	87	hypothetical protein
S9	SPE_0139	255	conserved hypothetical protein		SMM_0114	127	hypothetical protein
S10	SPE_0145	143	MarR-family transcriptional regulator		SMM_0120	70	truncated MarR-family transcriptional regulator
S11	SPE_0154	192	hypothetical protein		SMM_0131	62	hypothetical protein
S12	SPE_0171	90	conserved hypothetical protein		SMM_0151	53	hypothetical protein
S13	SPE_0186	222	hypothetical protein		SMM_0166	152	hypothetical protein
S14	SPE_0229	579	putative ABC-type transport system permease protein		SMM_0207	62	hypothetical protein
S14	SPE_0229	579	putative ABC-type transport system permease protein		SMM_0208	81	hypothetical protein
S15	SPE_0235	280	putative aldose 1-epimerase		SMM_0916	67	truncated aldose 1-epimerase
S15	SPE_0235	280	putative aldose 1-epimerase		SMM_0915	122	truncated aldose 1-epimerase
S16	SPE_0247	464	glucuronate isomerase		SMM_0225	103	truncated glucuronate isomerase
S16	SPE_0247	464	glucuronate isomerase		SMM_0226	64	truncated glucuronate isomerase
S16	SPE_0247	464	glucuronate isomerase		SMM_0227	77	truncated glucuronate isomerase
S16	SPE_0247	464	glucuronate isomerase		SMM_0228	59	truncated glucuronate isomerase
S17	SPE_0249	353	mannonate dehydratase		SMM_0230	111	C-terminal truncated mannonate dehydratase
S17	SPE_0249	353	mannonate dehydratase		SMM_0231	220	N-terminal truncated mannonate dehydratase
S18	SPE_0254	253	putative transmembrane protein		SMM_0236	65	hypothetical protein
S18	SPE_0254	253	putative transmembrane protein		SMM_0237	109	putative transmembrane protein
S19	SPE_0256	383	conserved hypothetical protein		SMM_0239	93	hypothetical protein
S19	SPE_0256	383	conserved hypothetical protein		SMM_0240	114	hypothetical protein
S19	SPE_0256	383	conserved hypothetical protein		SMM_0241	82	hypothetical protein
S20	SPE_0257	725	conserved hypothetical protein		SMM_0242	212	hypothetical protein
S20	SPE_0257	725	conserved hypothetical protein		SMM_0243	97	hypothetical protein
S20	SPE_0257	725	conserved hypothetical protein		SMM_0244	103	hypothetical protein
S20	SPE_0257	725	conserved hypothetical protein		SMM_0245	51	hypothetical protein
S21	SPE_0258	392	hypothetical protein		SMM_0246	61	hypothetical protein
S21	SPE_0258	392	hypothetical protein		SMM_0247	79	hypothetical protein
S22	SPE_0259	424	hypothetical protein		SMM_0248	67	hypothetical protein
S22	SPE_0259	424	hypothetical protein		SMM_0249	60	hypothetical protein
S23	SPE_0329	167	hypothetical protein		SMM_0316	103	hypothetical protein
S24	SPE_0330	105	conserved hypothetical protein		SMM_0317	70	hypothetical protein
S25	SPE_0333	167	hypothetical protein		SMM_0320	82	hypothetical protein
S26	SPE_0358	437	hypothetical protein		SMM_0346	227	hypothetical protein
S26	SPE_0358	437	hypothetical protein		SMM_0357	165	hypothetical protein
S27	SPE_0364	146	hypothetical protein		SMM_0364	79	hypothetical protein
S28	SPE_0388	402	putative transmembrane protein		SMM_0389	161	putative transmembrane protein
S29	SPE_0398	267	hypothetical protein		SMM_0687	108	hypothetical protein
S29	SPE_0398	267	hypothetical protein		SMM_0688	86	hypothetical protein
S30	SPE_0399	422	hypothetical protein		SMM_0396	61	hypothetical protein
S31	SPE_0403	197	hypothetical protein		SMM_0399	124	hypothetical protein
S32	SPE_0411	126	hypothetical protein		SMM_0735	78	truncated ABC-type transport system permease protein
S33	SPE_0412	406	putative lipoprotein		SMM_0733	70	truncated ABC-type transport system permease protein
S33	SPE_0412	406	putative lipoprotein		SMM_0734	35	truncated ABC-type transport system permease protein
S33	SPE_0412	406	putative lipoprotein		SMM_0865	63	truncated transmembrane protein
S33	SPE_0412	406	putative lipoprotein		SMM_0873	68	truncated ABC-type transport system permease protein
S34	SPE_0424	400	hypothetical protein		SMM_0400	104	hypothetical protein
S34	SPE_0424	400	hypothetical protein		SMM_0401	80	hypothetical protein
S35	SPE_0425	147	hypothetical protein		SMM_0402	59	hypothetical protein
S36	SPE_0437	528	putative sodium-dependent transporter		SMM_0412	61	truncated sodium-dependent transporter
S36	SPE_0437	528	putative sodium-dependent transporter		SMM_0413	86	truncated sodium-dependent transporter
S36	SPE_0437	528	putative sodium-dependent transporter		SMM_0414	58	truncated sodium-dependent transporter
S37	SPE_0469	223	hypothetical protein		SMM_0442	78	hypothetical protein
S38	SPE_0471	1406	hypothetical protein		SMM_0445	252	hypothetical protein
S38	SPE_0471	1406	hypothetical protein		SMM_0446	81	hypothetical protein
S39	SPE_0480	237	hypothetical protein		SMM_0453	79	hypothetical protein
S39	SPE_0480	237	hypothetical protein		SMM_0454	90	hypothetical protein
S40	SPE_0491	1564	hypothetical protein		SMM_0470	128	hypothetical protein
S40	SPE_0491	1564	hypothetical protein		SMM_0472	136	hypothetical protein
S40	SPE_0491	1564	hypothetical protein		SMM_0473	148	hypothetical protein
S40	SPE_0491	1564	hypothetical protein		SMM_0474	165	hypothetical protein
S40	SPE_0491	1564	hypothetical protein		SMM_0475	175	hypothetical protein
S41	SPE_0497	252	hypothetical protein		SMM_0485	79	hypothetical protein
S42	SPE_0513	385	hypothetical protein		SMM_0504	218	hypothetical protein
S43	SPE_0525	166	putative transmembrane protein		SMM_0509	54	hypothetical protein
S43	SPE_0525	166	putative transmembrane protein		SMM_0510	83	putative transmembrane protein
S44	SPE_0529	458	truncated adhesin like protein		SMM_0514	74	hypothetical protein
S44	SPE_0529	458	truncated adhesin like protein		SMM_0516	143	hypothetical protein
S45	SPE_0530	262	hypothetical protein		SMM_0517	176	hypothetical protein
S46	SPE_0533	251	hypothetical protein		SMM_0520	69	hypothetical protein
S47	SPE_0546	398	putative transmembrane protein		SMM_0532	77	truncated transmembrane protein
S48	SPE_0551	249	hypothetical protein		SMM_0535	97	hypothetical protein
S48	SPE_0551	249	hypothetical protein		SMM_0536	125	hypothetical protein
S49	SPE_0567	279	hypothetical protein		SMM_0553	111	hypothetical protein
S50	SPE_0569	767	conserved hypothetical protein		SMM_0542	114	putative lipoprotein
S50	SPE_0569	767	conserved hypothetical protein		SMM_0554	243	hypothetical protein
S50	SPE_0569	767	conserved hypothetical protein		SMM_0555	203	hypothetical protein
S51	SPE_0572	431	hypothetical protein		SMM_0559	222	hypothetical protein
S52	SPE_0604	404	putative transmembrane protein		SMM_0603	219	truncated transmembrane protein
S53	SPE_0609	483	conserved hypothetical protein		SMM_0606	72	truncated helicase
S54	SPE_0618	229	hypothetical protein		SMM_0688	86	hypothetical protein
S55	SPE_0622	527	hypothetical protein		SMM_0616	302	hypothetical protein
S55	SPE_0622	527	hypothetical protein		SMM_0617	67	hypothetical protein
S55	SPE_0622	527	hypothetical protein		SMM_0730	220	hypothetical protein
S56	SPE_0631	1057	putative transmembrane protein		SMM_0626	61	hypothetical protein
S56	SPE_0631	1057	putative transmembrane protein		SMM_0627	69	hypothetical protein
S57	SPE_0635	290	hypothetical protein		SMM_0628	109	hypothetical protein
S57	SPE_0635	290	hypothetical protein		SMM_0629	118	hypothetical protein
S58	SPE_0691	523	hypothetical protein		SMM_0659	72	hypothetical protein
S59	SPE_0701	279	hypothetical protein		SMM_0665	76	hypothetical protein
S59	SPE_0701	279	hypothetical protein		SMM_0666	88	hypothetical protein
S60	SPE_0706	486	membrane-associated lipoprotein		SMM_0672	87	hypothetical protein
S60	SPE_0706	486	membrane-associated lipoprotein		SMM_0673	135	hypothetical protein
S61	SPE_0750	249	conserved hypothetical protein		SMM_0706	149	hypothetical protein
S62	SPE_0762	387	putative transmembrane protein		SMM_0717	167	putative transmembrane protein
S63	SPE_0766	504	putative sugar kinase		SMM_0722	77	truncated sugar kinase
S64	SPE_0768	432	putative transmembrane protein		SMM_0724	198	N-terminal truncated transmembrane protein
S64	SPE_0768	432	putative transmembrane protein		SMM_0725	205	C-terminal truncated transmembrane protein
S65	SPE_0769	304	hypothetical protein		SMM_0726	82	hypothetical protein
S66	SPE_0771	518	conserved hypothetical protein		SMM_0728	102	hypothetical protein
S66	SPE_0771	518	conserved hypothetical protein		SMM_0729	120	hypothetical protein
S66	SPE_0771	518	conserved hypothetical protein		SMM_0730	220	hypothetical protein
S67	SPE_0774	236	hypothetical protein		SMM_0613	132	hypothetical protein
S68	SPE_0784	208	hypothetical protein		SMM_0742	67	hypothetical protein
S69	SPE_0788	232	hypothetical protein		SMM_0745	59	hypothetical protein
S70	SPE_0799	354	hypothetical protein		SMM_0754	151	hypothetical protein
S71	SPE_0808	132	hypothetical protein		SMM_0762	61	hypothetical protein
S72	SPE_0811	409	hypothetical protein		SMM_0766	102	hypothetical protein
S73	SPE_0820	127	hypothetical protein		SMM_0774	80	hypothetical protein
S74	SPE_0830	392	hypothetical protein		SMM_0789	106	hypothetical protein
S74	SPE_0830	392	hypothetical protein		SMM_0790	62	hypothetical protein
S75	SPE_0844	378	hypothetical protein		SMM_0798	110	hypothetical protein
S76	SPE_0845	146	hypothetical protein		SMM_0799	69	hypothetical protein
S77	SPE_0852	1008	hypothetical protein		SMM_0806	83	hypothetical protein
S77	SPE_0852	1008	hypothetical protein		SMM_0807	367	hypothetical protein
S77	SPE_0852	1008	hypothetical protein		SMM_0808	219	hypothetical protein
S77	SPE_0852	1008	hypothetical protein		SMM_0809	95	hypothetical protein
S77	SPE_0852	1008	hypothetical protein		SMM_0810	65	hypothetical protein
S78	SPE_0879	251	hypothetical protein		SMM_0838	90	hypothetical protein
S78	SPE_0879	251	hypothetical protein		SMM_0839	73	hypothetical protein
S79	SPE_0903	544	putative lipoprotein		SMM_0869	119	hypothetical protein
S79	SPE_0903	544	putative lipoprotein		SMM_0870	213	hypothetical protein
S79	SPE_0903	544	putative lipoprotein		SMM_0872	61	hypothetical protein
S80	SPE_0948	686	conserved hypothetical protein		SMM_0901	137	hypothetical protein
S80	SPE_0948	686	conserved hypothetical protein		SMM_0902	158	hypothetical protein
S80	SPE_0948	686	conserved hypothetical protein		SMM_0903	56	hypothetical protein
S81	SPE_0950	261	putative transmembrane protein		SMM_0906	61	truncated transmembrane protein
S81	SPE_0950	261	putative transmembrane protein		SMM_0907	97	truncated transmembrane protein
S82	SPE_0954	263	hypothetical protein		SMM_0911	159	hypothetical protein
S83	SPE_0960	279	putative aldose 1-epimerase		SMM_0915	122	truncated aldose 1-epimerase
S83	SPE_0960	279	putative aldose 1-epimerase		SMM_0916	67	truncated aldose 1-epimerase
S84	SPE_0994	383	hypothetical protein		SMM_0949	85	hypothetical protein
S84	SPE_0994	383	hypothetical protein		SMM_0950	86	hypothetical protein
S85	SPE_0999	267	hypothetical protein		SMM_0953	156	hypothetical protein
S86	SPE_1004	388	tagatose-6-phosphate ketose/aldose isomerase		SMM_0957	70	truncated tagatose-6-phosphate ketose/aldose isomerase
S86	SPE_1004	388	tagatose-6-phosphate ketose/aldose isomerase		SMM_0958	75	truncated tagatose-6-phosphate ketose/aldose isomerase
S87	SPE_1037	367	hypothetical protein		SMM_0989	74	hypothetical protein
S87	SPE_1037	367	hypothetical protein		SMM_0990	155	hypothetical protein
S88	SPE_1048	152	conserved hypothetical protein		SMM_1001	87	hypothetical protein
S89	SPE_1050	210	hypothetical protein		SMM_1006	90	hypothetical protein
S90	SPE_1062	165	hypothetical protein		SMM_1017	118	hypothetical protein
S91	SPE_1069	225	hypothetical protein		SMM_1024	129	hypothetical protein
S92	SPE_1076	247	hypothetical protein		SMM_1026	90	hypothetical protein
S93	SPE_1081	283	hypothetical protein		SMM_1031	72	hypothetical protein
S93	SPE_1081	283	hypothetical protein		SMM_1032	205	hypothetical protein
S94	SPE_1089	362	conserved hypothetical protein		SMM_1042	178	hypothetical protein
S95	SPE_1105	165	hypothetical protein		SMM_1057	60	hypothetical protein
S95	SPE_1105	165	hypothetical protein		SMM_1058	86	hypothetical protein
S96	SPE_1106	430	hypothetical protein		SMM_1059	92	hypothetical protein
S96	SPE_1106	430	hypothetical protein		SMM_1060	131	hypothetical protein
S97	SPE_1114	224	hypothetical protein		SMM_1070	85	hypothetical protein
S98	SPE_1124	490	hypothetical protein		SMM_1078	59	hypothetical protein
S98	SPE_1124	490	hypothetical protein		SMM_1079	82	hypothetical protein
S99	SPE_1125	394	conserved hypothetical protein		SMM_1080	46	hypothetical protein
S99	SPE_1125	394	conserved hypothetical protein		SMM_1081	215	hypothetical protein
S100	SPE_1126	670	conserved hypothetical protein		SMM_1082	74	hypothetical protein
S100	SPE_1126	670	conserved hypothetical protein		SMM_1083	149	conserved hypothetical protein
S100	SPE_1126	670	conserved hypothetical protein		SMM_1084	37	conserved hypothetical protein
S101	SPE_1129	427	conserved hypothetical protein		SMM_1086	126	hypothetical protein
S102	SPE_1150	292	putative lipoprotein		SMM_1095	110	hypothetical protein
S102	SPE_1150	292	putative lipoprotein		SMM_1096	91	hypothetical protein
S103	SPE_1151	285	hypothetical protein		SMM_1097	106	hypothetical protein
S103	SPE_1151	285	hypothetical protein		SMM_1098	104	hypothetical protein
S104	SPE_1157	145	hypothetical protein		SMM_1104	80	hypothetical protein
S105	SPE_1180	584	hypothetical protein		SMM_1127	113	hypothetical protein
S105	SPE_1180	584	hypothetical protein		SMM_1128	100	hypothetical protein
S105	SPE_1180	584	hypothetical protein		SMM_1129	87	hypothetical protein
S106	SPE_1182	315	hypothetical protein		SMM_1131	87	hypothetical protein
S107	SPE_1192	517	putative lipoprotein		SMM_1144	340	putative transmembrane protein
S107	SPE_1192	517	putative lipoprotein		SMM_1145	61	hypothetical protein
S107	SPE_1192	517	putative lipoprotein		SMM_1146	69	hypothetical protein
S108	SPE_1194	245	hypothetical protein		SMM_1148	81	hypothetical protein
S109	SPE_1195	290	hypothetical protein		SMM_1149	120	hypothetical protein
S110	SPE_1218	282	hypothetical protein		SMM_1174	80	hypothetical protein
S110	SPE_1218	282	hypothetical protein		SMM_1175	97	hypothetical protein
S111	SPE_1239	242	hypothetical protein		SMM_1199	69	hypothetical protein
S112	SPE_0103	346	C-terminal truncated lactose/cellobiose-specific PTS system IIC component		SMM_0081	126	truncated lactose/cellobiose-specific PTS system IIC component
S112	SPE_0103	346	C-terminal truncated lactose/cellobiose-specific PTS system IIC component		SMM_0082	183	N-terminal truncated lactose/cellobiose-specific PTS system IIC component
S113	SPE_0104	306	N-terminal truncated lactose/cellobiose-specific PTS system IIC component		SMM_0083	62	truncated lactose/cellobiose-specific PTS system IIC component
S114	SPE_0267	260	hypothetical protein		SMM_0257	60	hypothetical protein
S114	SPE_0267	260	hypothetical protein		SMM_0258	144	hypothetical protein
S115	SPE_0268	384	hypothetical protein		SMM_0259	79	hypothetical protein
S115	SPE_0268	384	hypothetical protein		SMM_0260	65	hypothetical protein
S115	SPE_0268	384	hypothetical protein		SMM_0261	65	hypothetical protein
S116	SPE_0371	233	conserved hypothetical protein		SMM_0372	124	hypothetical protein
S116	SPE_0371	233	conserved hypothetical protein		SMM_0373	209	hypothetical protein
S117	SPE_0580	892	hypothetical protein		SMM_0565	692	hypothetical protein
S117	SPE_0580	892	hypothetical protein		SMM_0566	154	hypothetical protein
S118	SPE_0923	188	conserved hypothetical protein		SMM_0888	151	hypothetical protein
S118	SPE_0923	188	conserved hypothetical protein		SMM_0889	60	hypothetical protein

## Sheet: Table S6
Table.S6 PTS system of S. mirum genome
Locus	Pr Length	gene	product
SMM_0070	727		fructose-specific PTS system IIABC component
SMM_0080	91		beta-glucoside-specific PTS system IIB component
SMM_0081	126		truncated lactose/cellobiose-specific PTS system IIC component
SMM_0082	183		N-terminal truncated lactose/cellobiose-specific PTS system IIC component
SMM_0083	62		truncated lactose/cellobiose-specific PTS system IIC component
SMM_0088	110		lichenan-specific PTS system IIA component
SMM_0180	122		N-terminal truncated PTS system IIBC component
SMM_0310	87	ptsH	PTS system phosphocarrier protein HPr
SMM_0368	290		truncated sucrose-specific PTS system IIC component
SMM_0369	138		truncated sucrose-specific PTS system IIC component
SMM_0457	65		truncated fructose-specific PTS system IIB component
SMM_0458	156		truncated fructose-specific PTS system IIC component
SMM_0459	121		truncated fructose-specific PTS system IIC component
SMM_0460	82		truncated fructose-specific PTS system IIC component
SMM_0796	89		truncated PTS system IIA component
SMM_0933	158		truncated ascorbate-specific PTS system IICB component
SMM_0934	59		truncated ascorbate-specific PTS system IICB component
SMM_0935	149		ascorbate-specific PTS system IIA component
SMM_0955	140		putative N-acetylglucosamine-specific PTS system IIB component
SMM_0956	63		truncated N-acetylglucosamine-specific PTS system IIAB component
SMM_0967	699		glucose-specific PTS system IICB component
SMM_1038	587		glucose-specific PTS system IIABC component
SMM_1043	98		putative PTS system IIB component
SMM_1076	159		glucose-specific PTS system IIA component
SMM_1089	576	ptsI	phosphoenolpyruvate-protein phosphotransferase

## Sheet: Table S7
Table. S7 Genes in ABC systems
S. eriocheiris		S. mirum
SPE_0026	ABC-type transport system	SMM_0023
SPE_0044-0045	truncated sodium/dicarboxylate symporter	SMM_0035-0036
SPE_0075-0078	ABC-type transport system	SMM_0056-0059
SPE_0132	xanthine/uracil permease	SMM_0109-0110
SPE_0151-0153	ABC-type spermidine/putrescine transport system	SMM_0126-0128
SPE_0194	arginine-ornithine antiporter	SMM_0172
SPE_0209	ABC-type transport system permease protein	SMM_0183
SPE_0229-0230	ABC-type transport system permease protein	SMM_0207-0214
SPE_0269-0271	ABC-type cobalt transport system	SMM_0262-0264
SPE_0274	ferrous iron transport protein B	SMM_0267
SPE_0311	ABC-type transport system permease protein	SMM_0302
SPE_0385	magnesium transport ATPase	SMM_0382-0383
SPE_0390	MATE efflux family protein	SMM_0391
SPE_0437	sodium-dependent transporter	SMM_0412-0414
SPE_0439	auxin efflux carrier family protein	SMM_0415
SPE_0448	drug/sodium antiporter extrusion protein	SMM_0425
SPE_0486	amino acid permease	SMM_0465
SPE_0495	amino acid permease	SMM_0483
SPE_0509-0510	drug/sodium antiporter extrusion protein	SMM_0498-0501
SPE_0561	fructoselysine transporter	SMM_0547
SPE_0565-0566	ABC-type transport system	SMM_0552
SPE_0588	ABC-type multidrug transport system	SMM_0574
SPE_0596	P-aminobenzoyl-glutamate transporter	SMM_0600
SPE_0597	C4-dicarboxylate transporter/malic acid transport protein	SMM_0601
SPE_0621	ABC-type transport system ATP-binding protein	SMM_0615
SPE_0658-0660	ABC-type amino acid transport system	SMM_0635-0637
SPE_0674	amino acid permease	SMM_0647
SPE_0682	ABC-type transport system ATP-binding protein	SMM_0654
SPE_0704	ABC-type multidrug transport system	SMM_0670
SPE_0760-0761	ABC-type multidrug transport system	SMM_0714-0716
SPE_0772-0773	ABC-type transport system	SMM_0731-0735
SPE_0787	sodium-dependent transporter	SMM_0744
SPE_0809	ABC-type bacteriocin transport system	SMM_0763-0765
SPE_0816-0817	arginine-ornithine antiporter	SMM_0769-0772
SPE_0823-0825	ABC-type transport system	SMM_0778-0884
SPE_0849	ABC-type transport system ATP-binding protein	SMM_0803
SPE_0880-0881	formate transporter	SMM_0840-0845
SPE_0904-0905	ABC-type transport system	SMM_0871
SPE_0938-0939	ABC-type transport system permease protein	SMM_0894-0895
SPE_0975	Ca2+/Na+ antiporter	SMM_0929-0930
SPE_1018	ABC-type transport system ATP-binding protein	SMM_0970-0971
SPE_1030-1033	ABC-type phosphate transport system	SMM_0982-0985
SPE_1063	ABC-type transport system	SMM_1018
SPE_1088	cation transport ATPase	SMM_1041
SPE_1104	acyl carrier protein	SMM_1056
SPE_1112	cation transporter	SMM_1068
SPE_1133-1134	ABC-type Mg2+ transport system	SMM_1091-1092
SPE_1154-1155	ABC-type Mg2+ transport system	SMM_1102
SPE_1160-1164	ABC-type iron-sulfur cluster assembly transport system	SMM_1107-1111
SPE_1197	MATE efflux family protein	SMM_1151-1152
SPE_1203-1205	ABC-type transport system permease protein	SMM_1159-1161
SPE_1210	cation-transporting ATPase	SMM_1166
SPE_1215	ABC-type transport system permease protein	SMM_1171
S. eriocheiris
SPE_0029	ABC-type transport system permease protein
SPE_0034	ABC-type transport system permease protein
SPE_0315-0316	ABC-type transport system
SPE_0405	ABC-type transport system ATP-binding protein
SPE_0413	ABC-type transport system ATP-binding protein
SPE_0601	sodium/dicarboxylate symporter
SPE_0634	ABC-type transport system ATP-binding protein
SPE_0648	citrate-sodium symporter
SPE_0694	Na+/H+ antiporter
SPE_0726-0728	ABC-type transport system
SPE_1011	copper-transporting P-type ATPase
SPE_1074	ABC-type transport system
SPE_1141	auxin efflux carrier family protein
SPE_1142	copper-transporting P-type ATPase
SPE_1146	amino acid permease
SPE_1219	C4-dicarboxylate transporter/malic acid transport protein
	putative ABC-type transport system ATP-binding protein	SMM_0388

## Sheet: Table S8
Table.S8 Secretion Systems of S. eriocheiris and S. mirum
Sec family	S. eriocheiris	S. mirum	Mollicute genomes data a	Exceptionc
				(＋)	(－)
SecA	SPE_1061	SMM_1016	All(＋)b		Mesoplasma florum
SecE	SPE_0217	SMM_0193	All(＋)
SecDF	SPE_0501	SMM_0489	All(－)	M. mobile
SecG	SPE_0129	SMM_0106	All(－)	M.penetrams
SecY	SPE_0302	SMM_0293	All(＋)
YidC	SPE_1236	SMM_1193	All(－)	M. gallisepticum
				M. mobile
				Phytoplasma australiense
				Onion yellow phytoplasmas
				Aster yellows phytoplasmas
a.Data from the MolliGen 3.0 database (http://cbib1.cbib.u-bordeaux2.fr/molligen/TEST/CSS2/).
b.Sec family gene information of all available genomes of species in Mollicute, (+) for present and (－) for absent.
c.Exceptions in possession (+) or absence (-) are cited for listed species in some Mollicutes compared to the family level analyses presented in the Mollicute genomes data column.

## Sheet: Table S9
Table. S9 Virulence and antigen related genes of S. eriocheiris and S. mirum
	S. eriocheiris	S. mirum
Lipoproteins	87 (16%)	52 (13%)
endo-beta-N-acetylglucosaminidase	SPE_0847	SMM_0801
Adhesion like protein (SARP)	SPE_0025 SPE_0529	SMM_0021-SMM_0022, SMM_0578(P58)
Unique virulence genes to spiroplasma	－	SMM_0578(P58), SMM_0580(P54), SMM_0581(P123), SMM_0583(P18)
Spiralin	SPE_0615, SPE_1172
Prolipoprotein diacylglyceryl transferase
Lgt1	SPE_0878	SMM_0837
Lgt2	SPE_1066	SMM_1021
Glycosyltransferase	SPE_0319	SMM_0306
SufBCD gene cluster
SufB	SPE_1160	SMM_1107
SufC	SPE_1164	SMM_1111
SufD	SPE_1163	SMM_1110
Pathogen island	－	SMM_0349-SMM_0359
Thiol peroxidase	SPE_0508, SPE_1169	SMM_0497, SMM_1116
Membrane protein
Putative leucyl aminopeptidase	SPE_0166 a	SMM_0145
Extracellular
Putative GDSL family lipase	SPE_0657, SPE_0703	SMM_0634
L-lactate dehydrogenase	SPE_0821	SMM_0775-SMM_0776
Putatvie endonuclease I	SPE_1122	－
Extracellular verocytotoxin 1	－	SMM_0541
aThe boldfaced genes numbers indicate the antigen-related genes identified by analysis of the immunoproteome.

## Sheet: Table S10
Table.S10 Pseudogenes in S. mirum genome
Locus	Start	Stop	Strand	Pr Length	product
SMM_0008	11538	11831	3	97	truncated DNA replication and repair protein RecR
SMM_0014	18103	18234	1	43	hypothetical protein
SMM_0015	19011	19340	3	109	truncated Asparaginase
SMM_0016	19550	20098	2	182	truncated dipeptidase
SMM_0017	20085	20360	3	91	truncated dipeptidase
SMM_0018	20364	20582	3	72	truncated dipeptidase
SMM_0021	22411	22707	1	98	truncated adhesion-like protein
SMM_0022	22982	23200	2	72	truncated adhesion-like protein
SMM_0026	29204	28785	-3	139	hypothetical protein
SMM_0027	29315	29635	2	106	truncated tRNA-dihydrouridine synthase
SMM_0028	29650	29898	1	82	N-terminal truncated tRNA-dihydrouridine synthase
SMM_0035	34950	35621	3	223	truncated sodium/dicarboxylate symporter
SMM_0036	35724	36197	3	157	truncated sodium/dicarboxylate symporter
SMM_0037	36382	36681	1	99	truncated NADH oxidase
SMM_0038	36906	37193	3	95	hypothetical protein
SMM_0039	37254	37427	3	57	hypothetical protein
SMM_0040	37882	38268	1	128	hypothetical protein
SMM_0047	43475	43606	2	43	hypothetical protein
SMM_0081	86744	87124	2	126	truncated lactose/cellobiose-specific PTS system IIC component
SMM_0082	87242	87793	2	183	N-terminal truncated lactose/cellobiose-specific PTS system IIC component
SMM_0083	87851	88039	2	62	truncated lactose/cellobiose-specific PTS system IIC component
SMM_0084	88243	87995	-2	82	truncated dehydrogenase
SMM_0085	88627	88424	-2	67	truncated 6-phospho-beta-glucosidase
SMM_0086	89161	88961	-2	66	truncated 6-phospho-beta-glucosidase
SMM_0087	89801	90067	2	88	truncated glucokinase
SMM_0104	104581	104751	1	56	truncated haloacid dehalogenase-like hydrolase
SMM_0105	104724	105131	3	135	truncated haloacid dehalogenase-like hydrolase
SMM_0109	108698	109258	2	186	truncated xanthine/uracil permease
SMM_0110	109577	109762	2	61	truncated xanthine/uracil permease
SMM_0111	110267	110530	2	87	hypothetical protein
SMM_0112	110952	111329	3	125	hypothetical protein
SMM_0113	111750	112004	3	84	hypothetical protein
SMM_0114	112609	112992	1	127	hypothetical protein
SMM_0120	117613	117401	-2	70	truncated MarR-family transcriptional regulator
SMM_0121	117975	117742	-1	77	truncated nitroreductase
SMM_0131	128727	128915	3	62	hypothetical protein
SMM_0132	129498	129596	3	32	truncated competence protein
SMM_0133	129796	130329	1	177	truncated competence protein
SMM_0134	130379	130762	2	127	truncated competence protein
SMM_0139	134681	135088	2	135	truncated threonine dehydratase
SMM_0140	135874	136122	1	82	C-terminal truncated anaerobic ribonucleoside triphosphate reductase
SMM_0141	136937	137158	2	73	truncated anaerobic ribonucleoside triphosphate reductase
SMM_0142	137384	137833	2	149	N-terminal truncated anaerobic ribonucleoside triphosphate reductase
SMM_0144	139476	139601	3	41	hypothetical protein
SMM_0148	144419	144180	-3	79	hypothetical protein
SMM_0149	144896	144606	-3	96	hypothetical protein
SMM_0151	146671	146832	1	53	hypothetical protein
SMM_0152	147601	147978	1	125	truncated sodium/calcium antiporter
SMM_0166	166043	166501	2	152	hypothetical protein
SMM_0175	176177	175980	-3	65	N-terminal truncated NAD(P)H-flavin oxidoreductase
SMM_0176	176541	176236	-1	101	C-terminal truncated NAD(P)H-flavin oxidoreductase
SMM_0180	181376	181744	2	122	N-terminal truncated PTS system IIBC component
SMM_0184	189915	190124	3	69	truncated transmembrane protein
SMM_0185	190259	190837	2	192	truncated transmembrane protein
SMM_0189	196148	196729	2	193	C-terminal truncated tRNA (uracil-5-)-methyltransferase
SMM_0190	196776	197117	3	113	N-terminal truncated tRNA (uracil-5-)-methyltransferase
SMM_0192	198317	198472	2	51	hypothetical protein
SMM_0207	208083	208271	3	62	hypothetical protein
SMM_0208	208516	208761	1	81	hypothetical protein
SMM_0221	218516	218172	-3	114	C-terminal truncated 2-dehydro-3-deoxygluconokinase
SMM_0223	218796	218653	-1	47	truncated keto-hydroxyglutarate-aldolase/keto-deoxy-phosphogluconate aldolase
SMM_0225	220161	220472	3	103	truncated glucuronate isomerase
SMM_0226	220532	220726	2	64	truncated glucuronate isomerase
SMM_0227	220744	220977	1	77	truncated glucuronate isomerase
SMM_0228	220978	221157	1	59	truncated glucuronate isomerase
SMM_0230	221970	222305	3	111	C-terminal truncated mannonate dehydratase
SMM_0231	222337	222999	1	220	N-terminal truncated mannonate dehydratase
SMM_0236	227400	227597	3	65	hypothetical protein
SMM_0237	227721	228050	3	109	putative transmembrane protein
SMM_0239	229542	229823	3	93	hypothetical protein
SMM_0240	229859	230203	2	114	hypothetical protein
SMM_0241	230263	230511	1	82	hypothetical protein
SMM_0242	231142	231780	1	212	hypothetical protein
SMM_0243	231796	232089	1	97	hypothetical protein
SMM_0244	232089	232400	3	103	hypothetical protein
SMM_0245	232387	232542	1	51	hypothetical protein
SMM_0246	233025	233210	3	61	hypothetical protein
SMM_0247	233767	234006	1	79	hypothetical protein
SMM_0248	234378	234581	3	67	hypothetical protein
SMM_0249	235080	235262	3	60	hypothetical protein
SMM_0257	246251	246433	2	60	hypothetical protein
SMM_0258	246815	247249	2	144	hypothetical protein
SMM_0259	247274	247513	2	79	hypothetical protein
SMM_0260	247517	247714	2	65	hypothetical protein
SMM_0261	247759	247956	1	65	hypothetical protein
SMM_0316	295239	295550	3	103	hypothetical protein
SMM_0317	295924	296136	1	70	hypothetical protein
SMM_0320	297420	297668	3	82	hypothetical protein
SMM_0331	307986	309245	3	419	Phosphotransferase system fructose-specific component IIB (C-terminal truncated)
SMM_0346	326958	327641	3	227	hypothetical protein
SMM_0356	333970	334635	1	221	transposase of IS30 family N-terminal truncated protein
SMM_0357	334837	335334	1	165	hypothetical protein
SMM_0364	340328	340567	2	79	hypothetical protein
SMM_0366	342397	342113	-2	94	truncated transcription regulator gntR
SMM_0367	342697	342473	-2	74	truncated transcription regulator gntR
SMM_0368	343470	344342	3	290	truncated sucrose-specific PTS system IIC component
SMM_0369	344514	344930	3	138	truncated sucrose-specific PTS system IIC component
SMM_0370	345124	345324	1	66	C-terminal truncated N-acetylmuramic acid-6-phosphate etherase
SMM_0371	345411	346031	3	206	N-terminal truncated N-acetylmuramic acid-6-phosphate etherase
SMM_0372	346117	346491	1	124	hypothetical protein
SMM_0373	346470	347099	3	209	hypothetical protein
SMM_0381	360654	361001	3	115	C-terminal truncated HAD superfamily hydrolase
SMM_0382	361177	361671	1	164	truncated magnesium transport ATPase
SMM_0383	361858	362115	1	85	truncated magnesium transport ATPase
SMM_0389	369382	369867	1	161	putative transmembrane protein
SMM_0396	377424	377609	3	61	hypothetical protein
SMM_0399	379490	379864	2	124	hypothetical protein
SMM_0400	380407	380721	1	104	hypothetical protein
SMM_0401	380693	380935	2	80	hypothetical protein
SMM_0402	381317	381496	2	59	hypothetical protein
SMM_0407	384618	384941	3	107	putative transmembrane protein
SMM_0408	385011	385454	3	147	putative transmembrane protein
SMM_0409	385424	385582	2	52	hypothetical protein
SMM_0412	388070	388255	2	61	truncated sodium-dependent transporter
SMM_0413	388333	388593	1	86	truncated sodium-dependent transporter
SMM_0414	388574	388750	2	58	truncated sodium-dependent transporter
SMM_0415	389135	389602	2	155	truncated auxin efflux carrier family protein
SMM_0422	396782	396961	2	59	truncated endoribonuclease L-PSP
SMM_0442	416474	416710	2	78	hypothetical protein
SMM_0445	420523	419765	-2	252	hypothetical protein
SMM_0446	420814	420569	-2	81	hypothetical protein
SMM_0453	429570	429331	-1	79	hypothetical protein
SMM_0454	429941	429669	-3	90	hypothetical protein
SMM_0455	430299	430742	3	147	C-terminal truncated transcriptional regulator				0.93	>Mirum0455		444
SMM_0456	430714	431016	1	100	N-terminal truncated transcriptional regulator				0.74	>Mirum0456		303
SMM_0457	431064	431261	3	65	truncated fructose-specific PTS system IIB component
SMM_0458	431442	431912	3	156	truncated fructose-specific PTS system IIC component
SMM_0459	431969	432334	2	121	truncated fructose-specific PTS system IIC component
SMM_0460	432487	432735	1	82	truncated fructose-specific PTS system IIC component
SMM_0461	432807	433103	3	98	C-terminal truncated 1-phosphofructokinase
SMM_0462	433054	433461	1	135	truncated 1-phosphofructokinase
SMM_0463	433562	433726	2	54	N-terminal truncated 1-phosphofructokinase
SMM_0470	441539	441925	2	128	hypothetical protein
SMM_0472	442686	443096	3	136	hypothetical protein
SMM_0473	443066	443512	2	148	hypothetical protein
SMM_0474	443678	444175	2	165	hypothetical protein
SMM_0475	444135	444662	3	175	hypothetical protein
SMM_0480	452707	452913	1	68	hypothetical protein
SMM_0481	452942	453223	2	93	conserved hypothetical protein
SMM_0482	453284	453502	2	72	conserved hypothetical protein
SMM_0483	453462	453812	3	116	conserved hypothetical protein
SMM_0485	454737	454976	3	79	hypothetical protein
SMM_0486	455218	455640	1	140	truncated holliday junction DNA helicase RuvA
SMM_0487	456168	456455	3	95	truncated Holliday junction DNA helicase RuvB
SMM_0494	465016	465336	1	106	hypothetical protein
SMM_0495	465633	465929	3	98	conserved hypothetical protein
SMM_0498	467813	468523	2	236	truncated drug/sodium antiporter extrusion transmembrane protein
SMM_0499	468870	469058	3	62	truncated drug/sodium antiporter extrusion transmembrane protein
SMM_0500	469062	469298	3	78	truncated drug/sodium antiporter extrusion transmembrane protein
SMM_0501	469383	469601	3	72	truncated drug/sodium antiporter extrusion transmembrane protein
SMM_0504	472556	471900	-3	218	hypothetical protein
SMM_0506	474015	474347	3	110	C-terminal truncated transcription regulator
SMM_0507	474632	474823	2	63	N-terminal truncated transcription regulator
SMM_0509	475582	475746	1	54	hypothetical protein
SMM_0510	475763	476014	2	83	putative transmembrane protein
SMM_0514	478916	479140	2	74	hypothetical protein
SMM_0516	479860	480291	1	143	hypothetical protein
SMM_0517	480391	480921	1	176	hypothetical protein
SMM_0520	484887	485096	3	69	hypothetical protein
SMM_0532	496659	496892	3	77	truncated transmembrane protein
SMM_0535	498766	498473	-2	97	hypothetical protein
SMM_0536	499172	498795	-3	125	hypothetical protein
SMM_0542	506007	506351	3	114	putative lipoprotein
SMM_0549	515425	514922	-2	167	truncated ABC-type transport system permease protein
SMM_0550	515588	515385	-3	67	truncated ABC-type transport system permease protein
SMM_0552	517180	516974	-2	68	C-terminal truncated ABC-type transport system ATP-binding protein
SMM_0553	517609	517274	-2	111	hypothetical protein
SMM_0554	518451	519182	3	243	hypothetical protein
SMM_0555	519154	519765	1	203	hypothetical protein
SMM_0559	524162	523494	-3	222	hypothetical protein
SMM_0565	532657	534735	1	692	hypothetical protein
SMM_0566	535221	535685	3	154	hypothetical protein
SMM_0599	568063	567839	-2	74	hypothetical protein
SMM_0601	570207	570605	3	132	truncated C4-dicarboxylate transporter/malic acid transport protein
SMM_0603	572360	571701	-3	219	truncated transmembrane protein
SMM_0604	574139	574588	2	149	truncated helicase
SMM_0605	574667	575032	2	121	truncated helicase
SMM_0606	575203	575421	1	72	truncated helicase
SMM_0609	578415	578690	3	91	truncated DNA polymerase IV
SMM_0610	578804	578974	2	56	truncated DNA polymerase IV
SMM_0611	579065	579454	2	129	truncated DNA polymerase IV
SMM_0613	580757	581155	2	132	hypothetical protein
SMM_0616	584034	584942	3	302	hypothetical protein
SMM_0617	584920	585123	1	67	hypothetical protein
SMM_0618	585428	585733	2	101	truncated chitinase
SMM_0626	594055	593870	-2	61	hypothetical protein
SMM_0627	594252	594043	-1	69	hypothetical protein
SMM_0628	594389	594718	2	109	hypothetical protein
SMM_0629	594681	595037	3	118	hypothetical protein
SMM_0631	596924	596571	-3	117	truncated HAD superfamily hydrolase
SMM_0647	615157	614747	-2	136	truncated amino acid permease
SMM_0659	629542	629760	1	72	hypothetical protein
SMM_0665	640674	640904	3	76	hypothetical protein
SMM_0666	640865	641131	2	88	hypothetical protein
SMM_0668	642870	642691	-1	59	truncated GDSL family lipase
SMM_0669	643372	643163	-2	69	C-terminal truncated GDSL family lipase
SMM_0672	646375	646112	-2	87	hypothetical protein
SMM_0673	646886	646479	-3	135	hypothetical protein
SMM_0676	650507	650253	-3	84	hypothetical protein
SMM_0678	652500	651661	-1	279	N-terminal truncated excinuclease ABC subunit C
SMM_0679	653441	652491	-3	316	C-terminal truncated excinuclease ABC subunit C
SMM_0687	657542	657216	-3	108	hypothetical protein
SMM_0688	658025	657765	-3	86	hypothetical protein
SMM_0706	679947	679498	-1	149	hypothetical protein
SMM_0714	686397	686816	3	139	truncated ABC-type multidrug transport system ATP-binding protein
SMM_0715	686970	687260	3	96	C-terminal truncated ABC-type multidrug transport system permease protein
SMM_0716	687377	687811	2	144	N-terminal truncated ABC-type multidrug transport system permease protein
SMM_0717	689029	688526	-2	167	putative transmembrane protein
SMM_0720	693434	692919	-3	171	truncated transmembrane protein
SMM_0721	694026	693568	-1	152	truncated transmembrane protein
SMM_0722	694395	694162	-1	77	truncated sugar kinase
SMM_0724	695895	695299	-1	198	N-terminal truncated transmembrane protein
SMM_0725	696597	695980	-1	205	C-terminal truncated transmembrane protein
SMM_0726	697070	696822	-3	82	hypothetical protein
SMM_0728	699696	699388	-1	102	hypothetical protein
SMM_0729	700131	699769	-1	120	hypothetical protein
SMM_0730	700917	700255	-1	220	hypothetical protein
SMM_0731	701553	701149	-1	134	truncated ABC-type transport system ATP-binding protein
SMM_0732	701915	701640	-3	91	C-terminal truncated ABC-type transport system ATP-binding protein
SMM_0733	702155	701943	-3	70	truncated ABC-type transport system permease protein
SMM_0734	702386	702279	-3	35	truncated ABC-type transport system permease protein
SMM_0735	702775	702539	-2	78	truncated ABC-type transport system permease protein
SMM_0742	711127	710924	-2	67	hypothetical protein
SMM_0745	714137	713958	-3	59	hypothetical protein
SMM_0754	724949	724494	-3	151	hypothetical protein
SMM_0762	730543	730358	-2	61	hypothetical protein
SMM_0763	730850	730695	-3	51	truncated ABC-type bacteriocin transport system permease and ATP-binding protein
SMM_0764	731275	730904	-2	123	truncated ABC-type bacteriocin transport system permease and ATP-binding protein
SMM_0765	731594	731247	-3	115	truncated ABC-type bacteriocin transport system permease and ATP-binding protein
SMM_0766	732200	731892	-3	102	hypothetical protein
SMM_0767	733932	732277	-1	551	truncated toxin protein
SMM_0774	739129	738887	-2	80	hypothetical protein
SMM_0775	739796	739341	-3	151	N-terminal truncated L-lactate/malate dehydrogenase
SMM_0776	740223	740008	-1	71	C-terminal truncated L-lactate/malate dehydrogenase
SMM_0779	743691	743422	-1	89	N-terminal truncated ABC-type transport system ATP-binding protein
SMM_0780	744058	743642	-2	138	C-terminal truncated ABC-type transport system ATP-binding protein
SMM_0781	744442	744347	-2	31	truncated ABC-type transport system permease protein
SMM_0782	745257	744673	-1	194	truncated ABC-type transport system permease protein
SMM_0783	745584	745405	-1	59	truncated ABC-type transport system permease protein
SMM_0784	746123	745713	-3	136	truncated ABC-type transport system permease protein
SMM_0789	750644	750324	-3	106	hypothetical protein
SMM_0790	751133	750945	-3	62	hypothetical protein
SMM_0791	751615	751388	-2	75	truncated L-ribulose-5-phosphate 4-epimerase
SMM_0792	752468	752124	-3	114	N-terminal truncated L-xylulose 5-phosphate 3-epimerase
SMM_0793	752875	752564	-2	103	C-terminal truncated L-xylulose 5-phosphate 3-epimerase
SMM_0794	753097	752879	-2	72	truncated 3-keto-L-gulonate-6-phosphate decarboxylase
SMM_0795	753530	753051	-3	159	C-terminal truncated 3-keto-L-gulonate-6-phosphate decarboxylase
SMM_0796	753942	753673	-1	89	truncated PTS system IIA component
SMM_0798	756142	756474	1	110	hypothetical protein
SMM_0799	757040	756831	-3	69	hypothetical protein
SMM_0806	764359	764108	-2	83	hypothetical protein
SMM_0807	765485	764382	-3	367	hypothetical protein
SMM_0808	766208	765549	-3	219	hypothetical protein
SMM_0809	766537	766250	-2	95	hypothetical protein
SMM_0810	766722	766525	-1	65	hypothetical protein
SMM_0819	776189	775902	-3	95	truncated DNA repair/recombination protein
SMM_0834	795269	795087	-3	60	N-terminal truncated NADH-dependent flavin oxidoreductase
SMM_0835	795909	795727	-1	60	truncated NADH-dependent flavin oxidoreductase
SMM_0836	796215	795967	-1	82	C-terminal truncated NADH-dependent flavin oxidoreductase
SMM_0838	798131	798403	2	90	hypothetical protein
SMM_0839	798369	798590	3	73	hypothetical protein
SMM_0840	799411	798776	-2	211	truncated formate acetyltransferase
SMM_0841	799811	799380	-3	143	truncated formate acetyltransferase
SMM_0842	800257	799958	-2	99	truncated formate acetyltransferase
SMM_0843	800517	800323	-1	64	truncated formate acetyltransferase
SMM_0845	801560	801171	-3	129	truncated formate/nitrite transporter
SMM_0851	806243	805647	-3	198	truncated leucyl aminopeptidase
SMM_0852	806519	806265	-3	84	truncated leucyl aminopeptidase
SMM_0853	806758	807099	1	113	truncated phosphosugar-binding transcriptional regulator
SMM_0854	807119	807304	2	61	truncated aminotransferase
SMM_0855	807280	807849	1	189	truncated aminotransferase
SMM_0856	808089	807841	-1	82	C-terminal truncated Xaa-Pro dipeptidase
SMM_0857	808513	808094	-2	139	N-terminal truncated leucyl aminopeptidase
SMM_0865	816680	816489	-3	63	truncated transmembrane protein
SMM_0866	817269	816655	-1	204	truncated transmembrane protein
SMM_0867	817621	817520	-2	33	truncated transmembrane protein
SMM_0869	818560	818201	-2	119	hypothetical protein
SMM_0870	819388	818747	-2	213	hypothetical protein
SMM_0871	819478	819783	1	101	truncated ABC-type transport system ATP-binding protein
SMM_0872	819892	820077	1	61	hypothetical protein
SMM_0873	820280	820074	-3	68	truncated ABC-type transport system permease protein
SMM_0888	835722	836177	3	151	hypothetical protein
SMM_0889	836183	836365	2	60	hypothetical protein
SMM_0900	846133	845927	-2	68	hypothetical protein
SMM_0901	846612	846199	-1	137	hypothetical protein
SMM_0902	847114	846638	-2	158	hypothetical protein
SMM_0903	847425	847255	-1	56	hypothetical protein
SMM_0904	848388	848170	-1	72	truncated phosphoesterase
SMM_0905	848871	848674	-1	65	truncated phosphoesterase
SMM_0906	849578	849393	-3	61	truncated transmembrane protein
SMM_0907	849995	849702	-3	97	truncated transmembrane protein
SMM_0909	851944	852252	1	102	hypothetical protein
SMM_0911	853485	853006	-1	159	hypothetical protein
SMM_0915	855987	855619	-1	122	truncated aldose 1-epimerase
SMM_0916	856354	856151	-2	67	truncated aldose 1-epimerase
SMM_0928	865306	865118	-2	62	N-terminal truncated F0F1 ATP synthase subunit C
SMM_0929	866416	865634	-2	260	truncated Ca2+/Na+ antiporter
SMM_0930	866738	866478	-3	86	truncated Ca2+/Na+ antiporter
SMM_0932	868357	868073	-2	94	N-terminal truncated ribulose-phosphate 3-epimerase
SMM_0933	868909	868433	-2	158	truncated ascorbate-specific PTS system IICB component
SMM_0934	869151	868972	-1	59	truncated ascorbate-specific PTS system IICB component
SMM_0937	872166	871816	-1	116	N-terminal truncated 2,5-didehydrogluconate reductase
SMM_0938	872640	872185	-1	151	C-terminal truncated 2,5-didehydrogluconate reductase
SMM_0949	885107	884850	-3	85	hypothetical protein
SMM_0950	885398	885138	-3	86	hypothetical protein
SMM_0953	890487	890017	-1	156	hypothetical protein
SMM_0955	891224	890802	-3	140	truncated N-acetylglucosamine-specific PTS system IIAB component
SMM_0956	891448	891257	-2	63	truncated N-acetylglucosamine-specific PTS system IIAB component
SMM_0957	892629	892417	-1	70	truncated tagatose-6-phosphate ketose/aldose isomerase
SMM_0958	892887	892660	-1	75	truncated tagatose-6-phosphate ketose/aldose isomerase
SMM_0964	897772	896762	-2	336	putative serine/threonine-protein kinase (C-terminal truncated)
SMM_0970	904535	904215	-3	106	truncated ABC-type transport system ATP-binding protein
SMM_0971	904786	904589	-2	65	truncated ABC-type transport system ATP-binding protein
SMM_0976	909838	909608	-2	76	truncated methyltransferase
SMM_0977	910365	909793	-1	190	truncated glycerol uptake facilitator protein
SMM_0989	926567	926343	-3	74	hypothetical protein
SMM_0990	927255	926788	-1	155	hypothetical protein
SMM_0991	928405	928034	-2	123	C-terminal truncated DNA processing protein
SMM_0992	929102	928665	-3	145	hypothetical protein
SMM_1001	934439	934176	-3	87	hypothetical protein
SMM_1006	937636	937364	-2	90	hypothetical protein
SMM_1017	951520	951164	-2	118	hypothetical protein
SMM_1024	960837	960448	-1	129	hypothetical protein
SMM_1026	961410	961682	3	90	hypothetical protein
SMM_1028	963559	962999	-2	186	truncated transmembrane protein
SMM_1029	963985	963674	-2	103	truncated transmembrane protein
SMM_1031	965293	965075	-2	72	hypothetical protein
SMM_1032	965919	965302	-1	205	hypothetical protein
SMM_1034	966550	966356	-2	64	truncated transmembrane protein
SMM_1035	966911	966522	-3	129	truncated transmembrane protein
SMM_1036	967128	966892	-1	78	truncated transmembrane protein
SMM_1037	967518	967300	-1	72	truncated transmembrane protein
SMM_1042	975434	974898	-3	178	hypothetical protein
SMM_1057	986624	986442	-3	60	hypothetical protein
SMM_1058	986920	986660	-2	86	hypothetical protein
SMM_1059	987373	987095	-2	92	hypothetical protein
SMM_1060	987890	987495	-3	131	hypothetical protein
SMM_1065	993900	993478	-1	140	N-terminal truncated aminotransferase
SMM_1066	994489	994055	-2	144	truncated aminotransferase
SMM_1067	994644	994456	-1	62	C-terminal truncated aminotransferase
SMM_1070	998040	997783	-1	85	hypothetical protein
SMM_1078	1006299	1006478	3	59	hypothetical protein
SMM_1079	1006750	1006998	1	82	hypothetical protein
SMM_1080	1007224	1007364	1	46	hypothetical protein
SMM_1081	1007493	1008140	3	215	hypothetical protein
SMM_1082	1008312	1008536	3	74	hypothetical protein
SMM_1083	1008573	1009022	3	149	conserved hypothetical protein
SMM_1084	1009625	1009738	2	37	conserved hypothetical protein
SMM_1086	1011615	1011995	3	126	hypothetical protein
SMM_1091	1016017	1015808	-2	69	truncated Mg2+ transport ATPase
SMM_1092	1016418	1016089	-1	109	truncated Mg2+ transport ATPase
SMM_1095	1018353	1018021	-1	110	hypothetical protein
SMM_1096	1018751	1018476	-3	91	hypothetical protein
SMM_1097	1019142	1018822	-1	106	hypothetical protein
SMM_1098	1019675	1019361	-3	104	hypothetical protein
SMM_1100	1020513	1020223	-1	96	N-terminal truncated lysophospholipase
SMM_1101	1021148	1020750	-3	132	C-terminal truncated lysophospholipase
SMM_1102	1021414	1021238	-2	58	hypothetical protein
SMM_1104	1022609	1022851	2	80	hypothetical protein
SMM_1119	1038509	1038246	-3	87	C-terminal truncated spiralin
SMM_1127	1050068	1049727	-3	113	hypothetical protein
SMM_1128	1050592	1050290	-2	100	hypothetical protein
SMM_1129	1050834	1050571	-1	87	hypothetical protein
SMM_1131	1052728	1052465	-2	87	hypothetical protein
SMM_1132	1054243	1053989	-2	84	hypothetical protein
SMM_1133	1054542	1054258	-1	94	hypothetical protein
SMM_1134	1054936	1054619	-2	105	hypothetical protein
SMM_1136	1055982	1055797	-1	61	truncated fructose-specific PTS system IIC component
SMM_1137	1056758	1056096	-3	220	truncated fructose-specific PTS system IIC component
SMM_1138	1057519	1057277	-2	80	truncated fructose-specific PTS system IIA component
SMM_1144	1064442	1063420	-1	340	putative transmembrane protein
SMM_1145	1064660	1064475	-3	61	hypothetical protein
SMM_1146	1064972	1064763	-3	69	hypothetical protein
SMM_1148	1066501	1066256	-2	81	hypothetical protein
SMM_1149	1066873	1066511	-2	120	hypothetical protein
SMM_1151	1069067	1068291	-3	258	N-terminal truncated mate efflux family protein
SMM_1152	1069714	1069052	-2	220	C-terminal truncated mate efflux family protein
SMM_1174	1104642	1104884	3	80	hypothetical protein
SMM_1175	1105108	1105401	1	97	hypothetical protein
SMM_1176	1106008	1105523	-2	161	N-terminal truncated C4-dicarboxylate transporter/malic acid transport protein
SMM_1182	1112899	1112714	-2	61	hypothetical protein
SMM_1183	1113099	1113485	3	128	truncated methylphosphotriester-DNA alkyltransferase
SMM_1199	1126734	1126525	-1	69	hypothetical protein

[truncated: 2 more sheets: Table S11, Table S12]
